# Supplementary material for: Sequence characterization of the 5S ribosomal DNA and the internal transcribed spacer (ITS) region in four European Donax species (Bivalvia: Donacidae)
Source: BMC Genet. 2018 Oct 26;19:97. doi: 10.1186/s12863-018-0684-x (PMC6204057; doi:10.1186/s12863-018-0684-x)
Supplement: Supplementary file 1 — Alignment of the 5S rDNA sequences of the four European Donax species. (FAS 49 kb) [file 12863_2018_684_MOESM1_ESM.fas]

>Dsem1/1
gtctacggccatatgacgttgaaaacaccggttctcgtccgatcaccgaagttaagcaac
gtcgagcccggttagtacttggatgggtgaccgcctgggaataccgggtgccgtagactt
tt-gaggttgtcccttttatttctacatg-tttttatttacttattttgtaatatctttc
catactcaaagaataggttttcagctgcaag----------------acacgtggaagga
acaaagtatat--agaaaa--atactcataacaaatcttatgttgcacataaaatgt---
tgtttttgttgttggt------------------------------------gtgatggt
ggtggtgat-----gttgttgttttagtggtggt-----tggttgtgggtaggaatcact
cactgccttagcgggcagaaaggtaagatcccataaaa-aaggtgccac-----------
-------ataaatgccttgaacgccgcgtgtcaatgtcactactggagatttatatgata
tatagtcgttttatatccttgctttagt
>Dsem1/2
gtctacggccatatgacgttgaaaacaccggttctcgtccgatcaccgaagttaagcaac
gtcgagcccggttagtacttggatgggtgaccgcctgggaataccgggtgccgtagactt
tt-gacgttttcccttttatttctacatg-tttttatctacttattttgtaatatatttt
catactcaaagaataggttttcagctgcaag----------------acacgtggaagga
acaaagtatat--agaaaa--atactcgaaacaaatcttatgttgcacataaaatgt---
tgtttctgttgttggtg------------------------------tggtggtggtggt
ggtggtgat-----gttgttgttttagtggtggt-----tggttgtgggtagaaattatt
tactgccttagcgggcagaaaggtatgatcccataaaa-aaggtgccac-----------
-------ataaatgctttgctcgccgcgcgtcaatgtcactactggagatttatatgata
tatagtcgttttatatccttgctttagt
>Dsem1/3
gtctacggccatatgacgttgaaaacaccggttctcgtccgatcaccgaagttaagcaac
gtcgagcccggttagtacttggatgggttaccgcctgggaataccgggtgccgtagactt
tt-gatgttttcccttttatttctacatg-tttttatctacttattttgtaatatctttt
catactcaaacaataggtcttccgctgcaac----------------acacgtggaagga
acaaagtatat--agaaaa--atactcgaaacaaatctcatgttgcacataaaa------
tgttgttgttgttggt------------------------------------gcggtggt
ggtggtgaa-----gttttctttttggtggtggt-----tggttgtgggtagaaatcact
cactgccttagcgggcagaatggtaagatcccatcaaaaaaggtgccac-----------
-------ataaatgccttgctcgccgcgcgtcaatgtcacttccggagatttatatgata
tatagtcgttttaactccttgctttagt
>Dsem1/4
gtctacggccatatgacgttgaaaacaccggttctcgtccgatcaccgaagttaagcaac
gtcgagcccggttagtacttggatgggtgaccgcctgggaataccgggtgccgtagactt
tt-gatgttttcccttttatttctacatg-tttttatctacttattttgtaatatctttt
catactcaaacaataggtcttccgctgcaag----------------acacgtggaagga
acaaagtatat--agaaaa--atactcgaaacaaatctcatgttgcacataaaatgttgt
tgttgttgttgttggt------------------------------------gcggtggt
ggtggtgaa-----gttttctttttggtggtggt-----tggttgtgtgtagaaatcact
cactgccttagcgggcagaatggtaagatcccatcaaaaaaggtgccac-----------
-------ataaatgccttgctcgccgcgcgtcaatgtcactaccggagatttatatgata
tatagtcgttttaactccttgctttagt
>Dsem1/5
gtctacgcccatatgacgttgaaaacaccggttctcgtccgatcaccgaagttaagcaac
ttcgagcccggttagtacttggatgggtgaccgcctgggaataccgtgtgccgtagactt
tt-gatg-tttcccttttatttctacatg-tttttatctacttattttgtaatatctttt
catactcaaacaatagttcttccgctgcaag----------------acacgtggaagga
acaaagtatat--agaaaa--atactcgaaacaaatctcatgttgcacataaaatgttgt
tgttgttgttgttggt------------------------------------gcgatggt
ggtggtgaa-----gttttctttttggtggtggt-----tggttgtgggtagaaatcact
cactgccttagcgggcagaatggtaagatcccatcaaaaaaggtgccac-----------
-------ataaatgctttgctcgccgcgcgtcaatgtcactaccggagatttatatgata
tatagtcgttttaactccttgctttagt
>Dsem1/6
gtctacggccatatgacgttgaaaacaccggttctcgtccgatcaccgaagttaagcaac
gtcgagcccgattagtacttggatgggtgaccgcctgggaataccgggtgccgtagactt
tt-gatgttgtcccttttatttctacatg-tttttatttacttattttgtaatatctttt
catactcatagaataggttttcagctgcaag----------------acacgtggaagga
acaaagtatat--agaaaa--atactcgaaacaaatcttatgttgcatataaaatgt---
tgtttttgttgttggtg------------------------------tggtggtggtggt
------gat-----gttgttgttttagtggtggt-----tggttgtgggtagaaatcatt
tactgccttagcgggcag-aatgtaagatcccataaa--aaggtgccac-----------
-------ataaatgccttgaacgccgcgcgtcaatgtcactactggagatttatatgata
tatagtcgttttatatgcttgctttagt
>Dsem3/1
gtctacggccatatgacgttgaaaacaccggttctcgtccgatcaccgaagttaagctac
gtcgagcccggttagtacttggatgggtgaccgcctgggaataccgggtgccgtagactt
tt-gatgttttcccttttatttctacatg-tttttgtctacttattttgtaatatctttt
catactcaaacaataggcttcc-gctgcaag----------------acacgtggaagga
acaaagtattt--agaaaa--atactcgaaataattctcatgttgcaaataaaa------
tgttgttgttgttggt------------------------------------gcggtggt
gctggtgaa-----gttttcattttggtggtgga-----tggttgtgggtataaatcact
cactgccttagcgggcagaatggtaagatcccataaaaaaaggtgccac-----------
-------ataaatgccttgctcgccgcgcgtcaatgtcactaccggagatttatatgata
tatagtcgttttatatccttgctttagt
>Dsem3/2
gtctacggccatatgacgttgaaaacaccggttctcgtccgatcaccgaagttaagcaac
gtcgagcccggttagtacttggatgggtgaccgcctgggaataccgggtgccgtagactt
tt-gatgttgtcccttttattactacatg-tttttatcggcttattttgtaatatctttt
cataatcaaagaataggttttcagctgcaag----------------acacgtggaggga
acaaagtatatagagagaa--atactcgtaacaaatctcattatgcacataaaatgt---
tgttgcttttgttggtg------------------------------tgatggtggtggt
gttgacgat-----gttgttgttttagtggtggt-----tggttgtgggtagaaatcact
cactgccttagcgggcagaaaggttagatcccataaaacaaggtgccac-----------
-------ataaatgccttgctcgccgcgcgtcaatgtaactacttgagatttatatgata
tatagtcgttttatatccttgctttagt
>Dsem3/3
gtctacggccatatgacgttgaaaacaccggttctcgtccgatcaccgaagttaagcaac
gtcgagcccggttagtacttggatgggtgaccgcctgggaataccgggtgccgtagactt
tt-gatgttgtcctatttatttctacatg-tttttatctacttattttgtaatatc-ttt
catactcaaagaataagttttcagctgcaag----------------acacgtggaagga
acaaagtgtat--agagaa--atactcgtaacaaatctcattatgcacataaaatgt---
tgttgcttttgttggtg------------------------------tgatggtggtggt
gttgacgat-----gttgttgttttagtggtggt-----tggttgtgggtagaaatcact
cactgccttagcgggcagaaaggttagatcccataaaaccaggtgccac-----------
-------ataaatgccttgctcgccgcgcgtcaatgtaactacttgagatttatatgata
tatagtcgttttatatccttgctttagt
>Dsem3/4
gtctacggccatatgacgttgaaaacaccggttctcgtccgatcaccgaagttaagcaac
gtcgagcccggttagtacttggataggtgaccgcctgggaataccgggtgccgtagactt
tt-gatgttgtcccttttattactacatg-tttttatcttcttattttgtaatatctttt
catactcaaagaataggttttcagctgcaag----------------acacgtggaagga
acaaagtatat--agaaaa--atactcgaaaccaatcttatgttgcacataaaatgt---
tgtttctcttgttggtg------------------------------tggtggtggtggt
ggtggtggtgag--gttgttgttttagtggtgg------tagttgtgggtagaaatcact
cactgcctaagcgggcagagaggtaagatcccataaaaaaaggtgcaac-----------
-------ataaatgccttgctcgccgcgcgtcaatgtcactactggagatttatatgata
tatagtcgttttatatccttgctttagt
>Dsem3/5
gtctacggccatatgacgttgaaaacaccggttctcgtccgatcaccgaagttaagcaac
gtcgagtccggttagtacttggatgggtgaccgcctgggaatacaggttgccgtagactt
tt-gatgttgtcctatttatttctacatg-tttttatctacttattttgtaatatc-ttt
catactcaaagaataagttttcagctgcaag----------------acacgtggaagga
acaaagtatat--agagagatatactcgtatcaaatctcattatgcacataaaatgt---
tgttgcttttgttggtg------------------------------tgatggtggtggt
gttgaagat-----gttgttgttttagtggtggt-----tggttgtgggtagaaatcact
cactgccttagcgggcagaaaggttagatcccataaaacaaggtgccac-----------
-------ataaatgccttgctcgccgcgcgtcaatgtaactacttgagatttatatgata
tatagtcgttttatatccttgctttagt
>Dsem3/6
gtctacggccatatgacgttgaaaacaccggttctcgtccgatcaccgaagttaagcaac
gtcgagcccggttattacttggatgggtgaccgcctgggaataccgggtgccgtagactt
tt-gatgttgtcctaataatttctacatg-tttttatctacttattttgtaatatc-ttt
catactaaaagaataagttttcagctgcaag----------------acacgtggaagga
acaaagtatatagagagaa--atactcgtaacaaatctaattatgcacataaaatgt---
tgttgcttttgttggtg------------------------------tgatggtggtggt
gttgacgat-----gttgtcgttttagtggtggt-----tggttgtgggtagaaatcact
cactgccttagcgggcagaaaggttagatcccataaaa-aaggtgacac-----------
-------ataaatgccttgctcgccgcgcgtcaatgtcactaccggagatttatatgata
tatagtcgttttatatccttgctttagt
>Dsem3/7
gtctacggccatatgacgttgaaaacaccggttctcgtccgatcaccgaagttaagcaac
gtcgagcccggttagtacttggatgggtgaccgcctgggaacaccgggtgccgtagactt
tt-gatgttgtcctatttatttctacatg-tttttatctactta-tttgtaatatc-ttt
cataatcaaagaataagttttcagctgcaag----------------acacgtggaagga
acaaagtatatagagagaa--atactcgtatcaaatctcattatgcacataaaatat---
tgttgcttttgttggtg------------------------------tgatggcggtggt
gttgacgat-----gttgttgttttagtggtggt-----tggttgtgggtagaaatcact
cactgccttagcgggcagaaaggttagatcccataaaacaaggtgccac-----------
-------ataaatgccttgctcgccgcgcgtcaatgtaactacttgagatttatatgata
tatagtcgttttatatccttgctttagt
>Dsem4/1
gtctacggccatatgacgttgaaaacaccggttctcgtccgatcaccgaagttaagcaac
gtcgagcccggttagtacttggatgggtgaccgcctgggaataccgggtgcagtagactt
tt-gatgttgtcccttttatttctacatg-tttttatctacttattttgtaatatttttt
catactcaaagaataagttttcagctgcaag----------------acacgtggaagga
acaaagtatat--aaagaa--atactcgaaacaaaactcatgttgcacataaaatgt---
tgttgtttttgttgttc------------------------------aggtgttggtcgt
gttgacgat-----gttgttgttatagtggtggt-----tggttgtgaatagaaatctct
cactgccttagcgggcagaaaggttagatcccattaatcaaggtgccac-----------
-------ataaataccttgctcgccgcgcgtcaatgtctctactggagatttatatgata
tatagtcgttttatatccttgctttagt
>Dsem4/2
gtctacggccatatgacgttgaaaacaccggttctcgtccgatcaccgaagttaagctac
gtcgagcccggttagtacttggatgggtgaccgcctgggaataccgggtgccgtagactt
tt-gatgttttcccttttatttctacatg-tttttgtctacttattttgtaatatctttt
catactcaaacaataggcttcc-gctgcaag----------------acacgtggaagga
acaaagtattt--agaaaa--atactcgaaataattctcatgttgcaaataaaatgt---
tgttgttgttgttggt------------------------------------gcggtggt
ggtggtgaa-----gttttcattttggtggtgga-----tggttgtgggtagaaatcact
cgctgccttagcgggcagaatggtaagatcccat-aaaaaaggtgccac-----------
-------ataaatgccttgctcgccgcgcgtcaatgtcactaccggagatttatatgata
tatagtcgttttatatccttgctttagt
>Dsem4/3
gtctacggccatatgacgttgaaaacaccggttctcgtccgatcaccgaagttaagcaac
gtcgagcccggttagtacttggatgggtgaccgcctgggaataccgggtgcagtagactt
tt-gatgttgtcccttttatttctacatg-tttttatctacttattttgtaatatttttt
catactcaaagaataagttttcagctgcaag----------------acacgtggaagga
acaaagtatat--agagaa--atactcgaaacaaaactcatgctgcacataaaatgt---
tgttgcttttgttgttg------------------------------tggtggtggtggt
gttgacgat-----gttgttgttttagtggtggt-----tggttgtgaatagaaatctct
cactgccttagcgggcagaaaggttagatcccattaaacaaggtgccac-----------
-------ataaataccttgctcgccgcacgtcaatgtcactactggagatttatatgata
tatagtcgttttatatccttgctttagt
>Dsem4/4
gtctacggccatatgacgttgaaaacaccggttctcgtccgatcaccgaagttaagcaac
gtcgagcccggttagtacttggatgggtgaccgcctgggaataccgggtgccgtagactt
tt-gatgttttcccttttatttctacatg-tttttatctacttattttgtaatatctttt
catactcaaacaataggcttcc-gctgcaag----------------gcacgtggaagga
acaaagtatat--agaaaa--atactcgaaataattctcatgttgcaaataaaa------
tgttgttgttgttggt------------------------------------gcggtggt
gctggtgaa-----gttttcattttggtggtgga-----tggttgtgggtataaatcact
cactgccttagcgggcagaatggtaagatcccataaaaaaaggtgccac-----------
-------ataaatgccttgctcgccgcgcgtcaatgtcactaccggagatttatatgata
tatagtcgttttatatccttgctttagt
>Dsem10/1
gtctacggccatatgacgttgaaaacaccggttctcgtccgatcaccgaagttaagcaat
gtcgagcccggttagtacttggatgggtgaccgcctgggaataccgggtgccgtagactt
tt-gatgttgtccaatttatttctacatg-tttttatctacttattttgtaatatctttt
catactcaaagaataagttttcagctgcaag----------------acacgtggaagga
acaaagtatat--agagaa--atactcgaaacaaatctcatgttgcacataaaatgt---
tgatgcttttgttggtg------------------------------tgatggtggtggt
gttgaggat-----gttgttgttttagtggtggt-----tggttgtaggtagaaatcact
cactgccatagcgggcggaaaggttagatcccataaaacaatgtgccac-----------
-------ataaatgccttgctcgccgcgtgtcaatgtcacaacttaagatttatttgata
tatagtcgtttcatatccttgctttagt
>Dsem10/2
gtctacggccatatgacgttgaaaacaccggttctcgtccgatcaccgaagttaagcaac
gtcgagcccggttagtacttggattggtgaccgcctgggaataccggatgccgtagactt
tt-gaagttgtcccttttattactacatg-tttttatctacttattttgtaatatctttt
catactcaaagaataggttttcagctgcaag----------------acacgtggaagga
acaaagtatat--agaaaa--atactcgaaacaaatcttatgttgcacataaaatgt---
tgtttctcttgttggtg------------------------------tggtggtggtggt
ggtggtgat-----gttgttgttttagtggtggt-----tggttgtgggtagaaatcact
cactgccttagcgggcagagaggtaagatcccataaaa-aaggtgcaac-----------
-------ataaatgccttgctcgccgcgcgtcaatgtcactactggagatttatatgata
tatagtcgttttatatccttgctttagt
>Dsem10/3
gtctacggccatatgacgttgaaaacaccggttctcgtccgatcaccgaagttaagcaac
gtcgagcccgcttagtacttggatgggtgaccgcctgggaataccgggtgccgtagactt
tt-gatgttgtcctatttatttctacatg--tattatctacttattttgtaatatc-ttt
catactcaaagaataagttttcagctgcaag----------------acacgtggaagga
acaaagtatat--agagaa--atactcgtaacaaatctcatcatgcacataaaatgt---
tgttgcttttgttggtg------------------------------tgatggtggtggt
tttgacgat-----gttgttgttttagtggtggt-----tggttgtgggtagaaatcact
cactgccttagcggacagaaaggttagatcccataaaacaaggtgccac-----------
-------ataaatgccttgctcgccgcgcgtcaatgtcactacttgagatttgtatgata
tatagtcgttttatatccttgctttagt
>Dsem10/4
gtctacggccatatgacgttgaaaacaccggttctcgtccgatcaccgaagttaagcaac
gtcgagcccggttagtacttggatgggtgaccgcctgggaataccgggtgccgtagactt
tt-gatgttgtcctatttatttctacatg-tatttatctacttattttttaatatc-ttt
catactcaaagaataagttttcagctgcaag----------------acacgtggaagga
acaaagtatat--agagaa--atactcgtaacaaatctcattatgcacataaaatat---
tgttgcttttgttggtg------------------------------tgatggtggtggt
gttgacgat-----gttgttgttttagtggtggt-----tagttgtgggtagaaatcact
cactgccttagcgggcagaaaggttagctcccataaaacaaggtgccac-----------
-------ataaatgccttgctcgccgcgcgtcaatgtcactacttgagatttatatgata
tatagtcgtttcatatccttgctttagt
>Dsem10/5
gtctacggccatatgacgttgaaaacaccggttctcgtccgatcaccgaagttaagcaac
gtcgagcccggtaagtacttggatgggtgaccgcctgggaataccgggtgccgtagactt
tt-gatgttgtcctatttatttctacatg--tattatctacttattttgtaatatc-ttt
catactcaaagaataagttttcagctgcaag----------------acacgtggaagga
acaaagtatac--agagaa--atactcgtaacaaatctcatcatgcacataaaatgt---
tgttgcttttgttggtg------------------------------tgatggtggtggt
gttgacgat-----gttgttgttttagtggtggt-----tggttgtgggtagaaatcact
cactgccttagcgggcagaaaggttagatcccataaaacaaggtgccac-----------
-------ataaatgccttgctcgccgcgcgtcaatgtcactacttgagatttgtatgatg
tatagtcgttttatatccttgctttagt
>Dsem10/6
gtctacggccatatgacgttgaaaacaccggttctcgtccgatcaccgaagttaagcagc
gtcgagcccggttagtacttggatgggtgaccgcctgggaataccgggtgccgtagactt
tt-gatgttgtcccttttattactacatg-tttttatctacttattttgtaatatctttt
cattctcaaagaataggttttcagctgcaag----------------acacttggaagga
acaaagtatat--agaaaa--atactcgaaacaaatcttatgttgcacataaaatgt---
tgtttctgttgttggt------------------------------------gtggtggt
ggtggtgat-----gttgttgttttagtggtggt-----tggttgtgggtagaaatcact
cactgccttagcgggcagagaggtaagatcccataaaa-aaggtgcaac-----------
-------ataaatgccatgctcgccgcgcgtcaatgtcactactggagatttatatgata
tatagtcgttttatatccttgctttagt
>Dsem10/7
gtctacggccatatgacgttgaaaacaccggttctcgtccgatcaccgaagttaagcaac
gtcgagcccggttagtacttggatgggtgaccgcctgggaataccgggtgccgtagactt
tt-gatgttgtcccttttattactacatg-tttttatctacttattttgtaatatctttt
catactcaaagaataggttttcagctgcaag----------------acacttggaagga
acaaagtatat--agaaaa--atactcgaaacaaatcttatgttgcacataaaatgt---
tgtttctcttgttggtg------------------------------tggtggtggtggt
ggtggtgat-----gttgttgttttagtggtggt-----tggttgtgggtagaaatcact
cactgccttagcgggcagagaggttagatcccataaaacaaggtgccac-----------
-------ataaatgccttgctcgccgcgcgtcaatgtcactacttgagatttgtatgata
tatagtcgtcttatatccttgctttagt
>Dsem10/8
gtctacggccatatgacgttgaaaacaccggttctcgtccgatcaccgaagttaagcaac
gtcgagcccggttagtacttggatgggtgaccgcctgggaataccgggtgccgtagactt
tt-gatgttgtccattttattactacatg-tttttatctacttattttgtaatatctttt
catactcaaagaataggttttcagctgcaag----------------acacttggaagga
acaaagtatat--agaaaa--atactcgaaacaaatcttatgttgcacataaaatgt---
tgtttctcttgttggtg------------------------------tggtggtggtggt
ggtggtgat-----gttgttgttttagtggtggt-----tggttgtgggtagaaatcact
cactgccttagcgggcagagaggtaagatcccataaaa-aaggtgcaac-----------
-------ataaatgccttgctcgccgcgcgtcaatgtcactactggagatttatatgata
tatagtcgttttatatccttgctttagt
>Dsem10/9
gtctacggccatatgacgttgaaaacaccggttctcgtccgatcaccgaagttaagcaac
gtcgagcccggttagtacttggatgggtgaccgccttggaataccgggtgccgtagactt
tt-gatgttgtccaatttatttctacatg--ttttatcttcttattttgtaatatc-tta
gatactcaaagaataagttttcagctacaag----------------acacgtggaagga
acgaagtatat--agagaa--atactcgaaaaaaatctcattttgcacataaaatgt---
tgttgcttttgttggtg------------------------------tgattgtggtggt
gttgacgat-----gttgttgttttagttgtggt-----tggttgtgggtagaaatcact
cactgccttagccggcagaaaggttagatcccataaaacaatgtgccac-----------
-------ataaatgccttgctcgccgcgtgtcaatgtcactacttaagatttatttgata
tatagtcgttttatatccttgctttagt
>Dsem10/10
gtctacggccatatgacgttgaaaacaccggttctcgtccgatcaccgaagttaagcaac
gtcgagcccggttagtacttggatgggtgaccgcctgggaataccgggtgccgtagactt
tt-gatgttgtcccttttattactacatg-tttttatctacttattttgtaatatctttt
cattctcaaaggataggttttcagctgcaag----------------acacgtggaagga
acaaagtatat--agaaaa--atactcgaaacaaatcttatgttgcacataaaatgt---
tgtttctgttgttggt------------------------------------gtggtggt
ggtggtgat-----gttgttgttttagtggtggt-----tggttgtgggtagaaatcact
cactgccttagcgggcagagaggtaagatcccataaaa-agggtgcaac-----------
-------ataaatgccatgctcgccgcgcgtcaatgtcactactggagatttatatgata
tatagtcgttttgtatccttgctttagt
>Dvit3/1
gtctacggccatatgacgttgaaaacaccggttctcgtccgatcaccgaagttaagcaac
gtcgagcccggttagtacttggatgggtgaccgcctgggaataccggacgccgtagactt
tt-gatgttgttgcttttatttctacttgttttttatctacttaatttgta---tttttt
catgcactaaga--------ttatatgtaag----------------acacgtgtaataa
acaaagtctat--agaaaa--ttactcgaaacaaatctattgtttcacatcaaatgt---
tgttgctgttgttagtg---------------------------ttgagatggtggtgga
tgtagtgat-----gttgtttttatagtgttggtacgaatttgggaggatagaaataact
cactgccttagcggacagaatagcaagacccctttaa--aaagtgcaac-----------
-------ataattgccttgcttgtcgcacttcaatatccgtcctggagattaatacgata
tatagtcgcttaaaaaccttgttaaagt
>Dvit3/2
gtctacggccatatgacgttgaaaacaccggttctcgtccgatcaccgaagttaagcaac
gtcgagcccggttagtacttggatgggtgaccgcctgggaataccggacgccgtagactt
tt-gatgttgttgcttttatttctacttgttttttatctacttaatttgta---tttttt
catgcactaaga--------ttatatgtaag----------------acacgtgtaataa
acaaagtctat--agaaaa--ttactcgaaacaaatctattgtttcacatcaaatgt---
tgttgctgttgttagtg---------------------------ttgagatggtggtgga
tgtagtgat-----gttgtttttatagtgttggtacgaatttgggaggatagaaataact
cactgccttagcggacagaatagcaagacccctttaa--aaagtgcaac-----------
-------ataattgccttgcttgtcgcacttcaatatccgtcctggagattaatacgata
tatagtcgcttaaaaaccttgttaaagt
>Dvit3/3
gtctacggccatatgacgttgaaaacaccggttctcgtccgatcaccgaagttaagcaac
gtcgagcccggttagtacttggatgggtgaccgcctgggaataccggacgccgtagactt
tt-gatgttgttgcttttatttctacttgttttttatctacttaatttgta---tttttt
catgcactaaga--------ttatatgtaag----------------acacgtgtaataa
acaaagtctat--agaaaa--ttactcgaaacaaatctattgtttcacatcaaatgt---
tgttgctgttgttagtg---------------------------ttgagatggtggtgga
tgtagtgat-----gttgtttttatagtgttggtacgaatttgggaggatagaaataact
cactgccttagcggacagaatagcaagacccctttaa--aaagtgcaac-----------
-------ataattgccttgcttgtcgcacttcaatatccgtcctggagattaatacgata
tatagtcgcttaaaaaccttgttaaagt
>Dvit3/4
gtctacggccatatgacgttgaaaacaccggttctcgtccgatcaccgaagttaagcaac
gtcgagcccggttagtacttggatgggtgaccgcctgggaataccggacgccgtagactt
tt-gatgttgttgcttttatttctacttgttttttatctacttaatttgta---tttttt
catgcactaaga--------ttatatgtaag----------------acacgtgtaataa
acaaagtctat--agaaaa--ttactcgaaacaaatctattgtttcacatcaaatgt---
tgttgctgttgttagtg---------------------------ttgagatggtggtgga
tgtagtgat-----gttgtttttatagtgttggtacgaatttgggaggatagaaataact
cactgccttagcggacagaatagcaagacccctttaa--aaagtgcaac-----------
-------ataattgccttgcttgtcgcacttcaatatccgtcctggagattaatacgata
tatagtcgcttaaaaaccttgttaaagt
>Dvit3/5
gtctacggccatatgacgttgaaaacaccggttctcgtccgatcaccgaagttaagcaac
gtcgagcccggttagtacttggatgggtgaccgcctgggaataccggacgccgtagactt
tt-gatgttgttgcttttatttctacttgttttttatctacttaatttgta---tttttt
catgcactaaga--------ttatatgtaag----------------acacgtgtaataa
acaaagtctat--agaaaa--ttactcgaaacaaatctattgtttcacatcaaatgt---
tgttgctgttgttagtg---------------------------ttgagatggtggtgga
tgtagtgat-----gttgtttctatagtgttggtacgaatttgggaggatagaaataact
cactgccttagcggacagaatagcaagacccctttaa--aaagtgcaac-----------
-------ataattgccttgcttgtcgcacttcaatatccgtcctggagattaatacgata
tatagtcgcttaaaaaccttgttaaagt
>Dvit10/1
gtctacggccatatgacgttgaaaacaccggttctcgtccgatcaccgaagttaagcaag
gtcgagcccggttagtacttggatgggtgactgcctgggaataccgggtgccgtagactt
tt-gatgttgttgcttttatttctacttgttttttatctacataatttgta---tttttt
cattcactaagt--------ttatatgttag----------------acacgtgtaataa
acaaagtctat--agaaaa--ttactcgaaacaaatatattgtttcacataaaatgt---
tgattctgttgttagtg---------------------------ttgagatggtggtggt
tgtagtgat-----gctgtttttatagtgttggtacgaatttgggagggtagaaataact
cactgacttagcgggcagaatagaaaagcccc-ttaa--aaagtgcaac-----------
-------attattgccttgcttgtcgcacgtaaacgtccgtcctggagattaatacgata
tatagtcgcttaatttcctcactagagt
>Dvit10/2
gtctacggccatatgacgttgaaaacaccggttctcgtccgatcaccgaagttaagcaag
gtcgagcccggttagtacttggatgggtgactgcctgggaataccgggtgccgtagactt
tt-gatgttgttgcttttatttctacttgttttttatctacataatttgta---tttttt
cattcactaagt--------ttatatgttag----------------acacgtgtaataa
acaaagtctat--agaaaa--ttactcgaaacaaatatattgtttcacataaaatgt---
tgattctgttgttagtg---------------------------ttgagatggtggtggt
tgtagtgat-----gctgtttttatagtgttggtacgaatttgggagggtagaaataact
cactgacttagcgggcagaatagaaaagcccc-ttaa--aaagtgcaac-----------
-------attattgccttgcttgtcgcacgtaaacgtccgtcctggagattaatacgata
tatagtcgcttaatttcctcactagagt
>Dvit10/3
gtctacagccatatgacgttgaaaacaccggttctcgtccgatcaccgaagttaagcaag
gtcgagcccggttagtacttggatgggtgactgcctgggaataccgggtgccgtagaatt
tt-gatgttgttgcttttatttctacttgttttttatctacttaatttgta---tctttt
catgcactaagg--------ttatatgttag----------------acacgtgtaataa
acaaagtctat--agaaaa--ttactcgaaacaaatatattgtttcacataaaatgt---
tgttgctgttgttagtg---------------------------ttgagatggtggtggt
tgtagtgat-----gctgtttttatagtgttggtacgaatttgggagggtagaaataact
cactgccttagcgggcagaatagaaaagcccc-ttaa--aaagtgcaac-----------
-------ataattgccttgcttgtcgcacgtaaatgtccgtcctggagattaatacgata
tatagtcgcttaaaaaccttgctaaagt
>Dvit11/1
gtttatggccatatgacgttgaaaacaccggttctcgtccgatcaccgaagttaagcaac
gtccagcccggttagtacttggatgggtgaccgcctggaaataccgggtgccgtagactt
tt-gttgttgttgcttttatttttaattgttttttatctacttaatttgta---tttttt
tatgcactaaga--------ttatatgtaag----------------acacgtgtaaaat
acaaagccttt--agaaaa--ttactcgaaacaaatttattgtttcacaaaaaatgt---
tgttgctgttgttagtg---------------------------ttgagatggtggtggt
tgcagtgat-----gttgtttttatagtgttggtacgaatttgggaggatagaaataact
cactgccttagcgggcagaatagcaagacccctttaa--aaaatgcaac-----------
-------ataattgccttgcttgtcgcacgtaaatgtccttcctggagattagtatacta
tatattcgcttaaaaaccttgctaaagt
>Dvit11/2
gtttatggccatatgacgttgaaaacaccggttctcgtccgatcaccgaagttaagcaac
gtccagcccggttagtacttggatgggtgaccgcctggaaataccgggtgccgtagactt
tt-gttgttgttgcttttatttttaattgttttttatctacttaatttgta---tttttt
tatgcactaaga--------ttatatgtaag----------------acacgtgtaaaat
acaaagccttt--agaaaa--ttactcgaaacaaatttattgtttcacaaaaaatgt---
tgttgctgttgttagtg---------------------------ttgagatggtggtggt
tgcagtgat-----gttgtttttatagtgttggtacgaatttgggaggatagaaataact
cactgccttagcgggcagaatagcaagacccctttaa--aaaatgcaac-----------
-------ataattgccttgcttgtcgcacgtaaatgtccttcctggagattagtatacta
tatattcgcttaaaaaccttgctaaagt
>Dvit11/3
gtttatggccatatgacgttgaaaacaccggttctcgtccgatcaccgaagttaagcaac
gtccagcccggttagtacttggatgggtgaccgcctggaaataccgggtgccgtagactt
tt-gttgttgttgcttttatttttaattgttttttatctacttaatttgta---tttttt
tatgcactaaga--------ttatatgtaag----------------acacgtgtaaaat
acaaagccttt--agaaaa--ttactcgaaacaaatttattgtttcacaaaaaatgt---
tgttgctgttgttagtg---------------------------ttgagatggtggtggt
tgcagtgat-----gttgtttttatagtgttggtacgaatttgggaggatagaaataact
cactgccttagcgggcagaatagcaagacccctttaa--aaaatgcaac-----------
-------ataattgccttgcttgtcgcacgtaaatgtccttcctggagattagtatacta
tatattcgcttaaaaaccttgctaaagt
>Dvit11/4
gtttatggccatatgacgttgaaaacaccggttctcgtccgatcaccgaagttaagcaac
gtccagcccggttagtacttggatgggtgaccgcctggaaataccgggtgccgtagactt
tt-gttgttgttgcttttatttttaattgttttttatctacttaatttgta---tttttt
tatgcactaaga--------ttatatgtaag----------------acacgtgtaaaat
acaaagccttt--agaaaa--ttactcgaaacaaatttattgtttcacaaaaaatgt---
tgttgctgttgttagtg---------------------------ttgagatggtggtggt
tgcagtgat-----gttgtttttatagtgttggtacgaatttgggaggatagaaataact
cactgccttagcgggcagaatagcaagacccctttaa--aaaatgcaac-----------
-------ataattgccttgcttgtcgcacgtaaatgtccttcctggagattagtatacta
tatattcgcttaaaaaccttgctaaagt
>Dvit12/1
gtttaccgccatatgacgttgaaaacaccggttctcgtccgatcaccgaagttaagcaac
gtccagcccggttagtacttggatgggtgaccacctgggaataccaggtgccgtagactt
tt-ggtgttgttgcttttatttctacttgttttttatctacttaatttgta---tttttt
catgcactaaga--------ttatatgtaag----------------acatgtgtaataa
acaaagtctat--agaaag--ttacccgaaacaaatttattgtttcacataaaatgt---
tgttgctgttgttagtg---------------------------ttgagatggtggtggt
tgtagtgat-----gtattttttatagtgttggtacgaatttgggagggtagaaataact
cactgccttagcgggcagaatagaaagacccctttaa--aaagtgcaac-----------
-------ataattgtcttgcttgtcgcacgtaaatgtccgtcctggagattaatacgata
tatagtcgtttaaaaacctagctaaagt
>Dvit12/2
gtttaccgccatatgacgttgaaaacaccggttctttcccgatcaccgaagttaagcaac
gtccagcccggttagtacttggatgggtgaccacctgggaataccaggtgccgtagactt
tt-ggtgttgttgcttttatttctacttgttttttatctacttaatttgta---tttttt
catgcactaaga--------ttatatgtaag----------------acatgtgtaataa
acaaagtctat--agaaag--ttacccgaaacaaatttattgtttcacataaaatgt---
tgttgctgttgttagtg---------------------------ttgagatggtggtggt
tgtagtgat-----gtattttttatagtgttggtacgaatttgggagggtagaaataact
cactgccttagcgggcagaatagaaagacccctttaa--aaagtgcaac-----------
-------ataattgtcttgcttgtcgcacgtaaatgtccgtcctggagattaatacgata
tatagtcgtttaaaaacctagctaaagt
>Dvit12/3
gtttaccgccatatgacgttgaaaacaccggttctttcccgatcaccgaagttaagcaac
gtccagcccggttagtacttggatgggtgaccacctgggaataccaggtgccgtagactt
tt-ggtgttgttgcttttatttctacttgttttttatctacttaatttgta---tttttt
catgcactaaga--------ttatatgtaag----------------acatgtgtaataa
acaaagtctat--agaaag--ttacccgaaacaaatttattgtttcacataaaatgt---
tgttgctgttgttagtg---------------------------ttgagatggtggtggt
tgtagtgat-----gtattttttatagtgttggtacgaatttgggagggtagaaataact
cactgccttagcgggcagaatagaaagacccctttaa--aaagtgcaac-----------
-------ataattgtcttgcttgtcgcacgtaaatgtccgtcctggagattaatacgata
tatagtcgtttaaaaacctagctaaagt
>Dtru76/1
gtctacggccatatgacgttgaaaacaccggttctcgtccgatcaccgaagttaagcaac
gtcgagcccggttagtacttggatgggtgaccgcctgggaataccgggtgctgtagactc
c---tttttcttaacagcatct------------------ttcatattgtaa--------
---atctaaagcaacagtttcctgttgaaggcgat------acacacacacaaaagaaga
agaaagatcac--gcataa--tttatgacataaatgaatacgttccactgatatagt---
cgtttctaa---------------------------------------------------
------------------------------------------------------------
---------------------------------------ccagggcaa------------
------------------------------------------------------------
------------------------tagt
>Dtru76/2
gtctacggccatatgacgttgaaaacaccggttctcgtccgatcaccgaagttaaacaac
gtcgagcccggtcagtacttggatgggtgaccgcttgggaataccgggtgctgtagactc
ca-tttttttttaacagcatcg------------------ttcatattctaa--------
---atctaaagcaacagtttcctgttgaaggtgat------acacacacacaaaagaaga
agaaagatcac--gcataa--tttatgacataaatgaatacgttccactgatatagt---
cgtttctaa---------------------------------------------------
------------------------------------------------------------
---------------------------------------ctagggcaa------------
------------------------------------------------------------
------------------------tagt
>Dtru76/3
gtctacggccatatgacgttgaaaacaccggttctcgtccgatcaccgaagttaaacaac
gtcgagcccggtcagtacttggatgggtgaccgcctgggaataccgggtgctgtagactc
ca-ttttttcttaacagcatct------------------ttcatattctaa--------
---atctaaagcaacagtttcctgttgaaggtgatac----acacacacacacaagaaga
agaaagatcac--gcataa--tttgtgacataaatgaatacgttccactgatatagt---
cgtttctaa---------------------------------------------------
------------------------------------------------------------
---------------------------------------ctagggcaa------------
------------------------------------------------------------
------------------------tagt
>Dtru76/4
gtctacggccatatgacgttgaaaacaccggttctcgtccgatcaccgaagttaaacaac
gtcgagcccggtcagtacttggatgggtgaccgcttgggaataccgggtgctgtagactc
c---tttttcttaacagcatct------------------ttcatattgtaa--------
---atctaaagcaacagtttcctgttgaaggtgat------acacacacacaaaagaaga
agaaagatcac--gcataa--tttatgacataaatgaatgcgttccactgatatagt---
cgtttctaa---------------------------------------------------
------------------------------------------------------------
---------------------------------------ccagggcaa------------
------------------------------------------------------------
------------------------tagt
>Dtru76/5
gtctacggccatatgacgttgaaaacaccggttctcgtccgatcaccgaagttaaacaac
gtcgagcccggtcagtacttggatgggtgaccgcttgggaataccgggtgctgtagactc
ca-ttttttcttaacagcatct------------------ttcatattctaa--------
---atctaaagcaacagtttcctgttgaaggtgat------acacacacacacaagaaga
agaaagatcac--gcataa--tttgtgacataaatgaatacgttccattgatatagt---
cgtttctaa---------------------------------------------------
------------------------------------------------------------
---------------------------------------ctagggcaa------------
------------------------------------------------------------
------------------------tagt
>Dtru76/6
gtctacggccatatgacgttgaaaacaccggttctcgtccgatcaccgaagttaaacaac
gtcgagcccggtcagtacttggatgggtgaccgcctgggaataccgggtgctgtagactc
ca-ttttttcttaacagcatct------------------ttcatattctaa--------
---atctaaagcaacagtttcctgttgaaggtgat------acaccgacacaaaagaagt
agaaagatcac--gcataa--tttatgacataaatgaatacgttccactgatatagt---
cgtttctaa---------------------------------------------------
------------------------------------------------------------
---------------------------------------ctagggcaa------------
------------------------------------------------------------
------------------------tagt
>Dtru80/1
gtctacggccatatgacgttgaaaacaccggttctcgtccgatcaccgaagttaaacaac
gtcgagcccggtcagtacttgaatgggtgaccgcttgggaataccgggtgctgtagactc
ca-ttttttcttaacagcatct------------------ttcatattctaa--------
---atctaaagcaacagtttcctgttgaaggtgat------acacacacacaaaagaaga
agaaagatcac--gcataa--tttatgacataaatgaatacgttccactgatatagt---
cgtttctaa---------------------------------------------------
------------------------------------------------------------
---------------------------------------ccagggcaa------------
------------------------------------------------------------
------------------------tagt
>Dtru80/2
gtctacggccatatgacgttgaaaacaccggttctcgtccgatcaccgaagttaaacaac
gtcgagcccggtcagtacttgaatgggtgaccgcttgggaataccgggtgctgtagactc
ca-ttttttcttaacagcatct------------------ttcatattctaa--------
---atctaaagcaacagtttcctgttgaaggtgat------acacacacacaaaagaaga
agaaagatcac--gcataa--tttatgacataaatgaatacgttccactgatatagt---
cgtttctaa---------------------------------------------------
------------------------------------------------------------
---------------------------------------ccagggcaa------------
------------------------------------------------------------
------------------------tagt
>Dtru80/3
gtctacggccatatgacgttgaaaacaccggttctcgtccgatcaccgaagttaaacaac
gtcgagcccggtcagtacttggatgggtgaccgcttgggaataccgggtgctatagactc
ca-ttttttcttaacagcatct------------------ttcatattctaa--------
---atctaaagcaacagtttcctgttgaaggtggtacacacacacacacacaaaagaagt
agaaagatcac--gcataa--tttatgacataaatgaatacgttccactgatatagt---
cgtttctaa---------------------------------------------------
------------------------------------------------------------
---------------------------------------ccagggcaa------------
------------------------------------------------------------
------------------------tagt
>Dtru80/4
gtctacggccatatgacgttgaaaacaccggttctcgtccgatcaccgaagttaaacaac
gtcgagcccggtcagtacttgaatgggtgaccgcttgggaataccgggtgctgtagactc
ca-ttttttcttaacagcatct------------------ttcatattctaa--------
---atctaaagcaacagtttcctgttgaaggtgat------acacacacacaaaagaaga
agaaagatcac--gcataa--tttatgacataaatgaatacgttccactgatatagt---
cgtttctaa---------------------------------------------------
------------------------------------------------------------
---------------------------------------ccagggcaa------------
------------------------------------------------------------
------------------------tagt
>Dtru80/5
gtctacggccatatgacgttgaaaacaccggttctcgtccgatcaccgaagttaaacaac
gtcgagcccggtcagtacttggatgggtgaccgcttgggaataccgggtgctatagactc
ca-ttttttcttaacagcatct------------------ttcatattctaa--------
---atctaaagcaacagtttcctgttgaaggtgatacacacacacacacacaaaagaagt
agaaagatcac--gcataa--tttatgacataaatgaatacgttccactgatatagt---
cgtttctaa---------------------------------------------------
------------------------------------------------------------
---------------------------------------ccagggcaa------------
------------------------------------------------------------
------------------------tagt
>Dtru82/1
gtctacggccatatgacgttgaaaacaccggttctcgtccgatcaccgaagttaagcaac
gtcgagcccggttagtacttggatgggtgaccgcctgggaataccgggtgctgtagactc
catttttttctttacagcatct------------------ttcatattctaa--------
---atctaaagcaacagtttcctgttgaaggtgat------acacacacac--aagaaga
agaaagatcac--gcataa--tttgtgacataaatgaatacgttccactgatatagt---
cgtttctaa---------------------------------------------------
------------------------------------------------------------
---------------------------------------ccagggcaa------------
------------------------------------------------------------
------------------------tagt
>Dtru82/2
gtctacggccatatgacgttgaaaacaccggttctcgtccgatcaccgaagttaagcaac
gtcgagcccggttagtacttggatgggtgaccgcctgggaataccgggtgctgtagactc
catttttttctttacagcatct------------------ttcatattctaa--------
---atctaaagcaacagtttcctgttgaaggtgat------acacacacacaaaagaaga
agaaagatcac--gcataa--tttatgacatgaatgaatacgttccactgatatagt---
cgtttctaa---------------------------------------------------
------------------------------------------------------------
---------------------------------------ccagggcaa------------
------------------------------------------------------------
------------------------tagt
>Dtru82/3
gtctacggccatatgacgttgaaaacaccggttctcgtccgatcaccgaagttaagcaac
gtcgagcccggttagtacttggatgggtgaccgcctgggaataccgggtgctgtagactt
ca-tttttttttaacagcatct------------------ttcatattctga--------
---atctaaagcaacagtttcctgttgaaggtgat------acacacacacacaagaaga
agaaagatcac--gcataa--tttgtgacataaatgaatacgttccactgatatagt---
cgtttctaa---------------------------------------------------
------------------------------------------------------------
---------------------------------------ccagggcaa------------
------------------------------------------------------------
------------------------tagt
>Dtru82/4
gtctacggccatatgacgttgaaaacaccggttctcgtccgatcaccgaagttaagcaac
gtcgagcccggttagtacttggatgggtgaccgcctgggaataccgggtgctgtagactt
ca-tttttttttaacagcatct------------------ttcatattctga--------
---atctaaagcaacagtttcctgttgaaggtgat------acacacacac--aagaaga
agaaagatcac--gcataa--tttgtgacataaatgaatacgttccactgatatagt---
cgtttctaa---------------------------------------------------
------------------------------------------------------------
---------------------------------------ctagggcaa------------
------------------------------------------------------------
------------------------tagt
>Dtru103/1
gtctacggccatatgacgttgaaaacaccggttctcgtccgatcaccgaagttaagcaac
gtcgagcccggttagtacttggatgggtgaccgcttgggaataccgggtgctgtagactc
aa-ttttttcttaacagcatct------------------ttcatattctaa--------
---atctaaagcaacagtttcctgttgaaggtgat------acacacacacaaaagagga
agaaagatcac--gcataa--tttatgacataaatgaatacgttccactgatatagt---
cgtttctaa---------------------------------------------------
------------------------------------------------------------
---------------------------------------ccagggcaa------------
------------------------------------------------------------
------------------------tagt
>Dtru103/2
gtctacggccatatgacgttgaaaacaccggttctcgtccgatcaccgaagttaagcaac
gtcgagcccggttagtacttggatgggtgaccgcctgggaataccgggtgctgtagactc
aa-ttttttcttaacagcatct------------------ttcatattctaa--------
---atctaaagcaacagtttcctgttgaaggtgat------acacacacacaaaagaaga
agaaagatcac--gcataa--tttatgacataaatgaatacgttccactgatatagt---
cgtttctaa---------------------------------------------------
------------------------------------------------------------
---------------------------------------ccagggcaa------------
------------------------------------------------------------
------------------------tagt
>Dtru103/3
gtctacggccatatgacgttgaaaacaccggttctcgtccgatcaccgaagttaagcaac
gtcgagcccggttagtacttggatgggtgaccgcctgggaataccgggtgctgtagactc
aa-ttttttcttaacagcatct------------------ttcatattctaa--------
---atctaaagcaacagtttcctgttgaaggtgat------acacacacacaaaagaaga
agaaagatcac--gcataa--tttatgacataaatgaatacgttccactgatatagt---
cgtttctaa---------------------------------------------------
------------------------------------------------------------
---------------------------------------ccagggtaa------------
------------------------------------------------------------
------------------------tagt
>Dtru103/4
gtctacggccatatgacgttgaaaacaccggttctcgtccgatcaccgaagttaaacaac
gtcgagcccggtcagtacttggatgggtgaccgcttgggaataccgggtgctgtagactc
c---tttttcttaacagcatct------------------ttcatattctaa--------
---atctaaagcaacagtttcctgttgaaggcgat------acacacacacaaaagaaga
agaaagatcac--gcataa--tttatgacataaatgaatacgttccactgatatagt---
cgtttctaa---------------------------------------------------
------------------------------------------------------------
---------------------------------------ccagggcaa------------
------------------------------------------------------------
------------------------tagt
>Dtru103/5
gtctacggccatatgacgttgaaaacaccggttctcgtccgatcaccgaagttaagcaac
gtcgagcccggttagtacttggatgggtgaccgcctgggaataccgggtgctgtagactt
ca-tttttttttaacagcacct------------------ttcatattctga--------
---atctaaagcaacagtttcctgttgaaggtgat------acacacacacaaaagaaga
agaaagatcac--gcataa--tttatgacataaatgaatacgttccactgatatagt---
cgtttctaa---------------------------------------------------
------------------------------------------------------------
---------------------------------------ccagggtaa------------
------------------------------------------------------------
------------------------tagt
>Dvar1/1
gtctacggccatatgacgttgaaaacaccggttctcgtccgatcaccgaagttaagcaac
gtcgagcccggtcagtacttggatgggtgaccgcttgggaataccgggtgccgtagactt
tt-gattttgttggctttgttt------------------tacatttttggat-------
--------------------------------ggc------acac-cacgtttaaaaggc
tgacagattac--gtggaa-------aacgttatttgacaactgcaactgatttctt---
tttttattttttctacaattttcaacagacaacaattgcaatgcacatgcacatactgtc
tgtggcgatcagcaaatggccctctgttgctaac-----agttgatgaccttcaaatgta
aatcgtgcagatgtgcgaacataatttatgccaaaagt-aaagagcgggtggctgcatcg
ggtgtttttagacatttagcgcaccaggtatttatgcctctcttcaacctccac------
------------------------tgtt
>Dvar1/2
gtctacggccatatgacgttgaaaacaccggttctcgtccgatcaccgaagttaagcaac
gtcgagcccggtcagtacttggatgggtgaccgcttgggaataccgggtgccgtagactt
tt-gattttgttggctttgttt------------------tacatttttggat-------
--------------------------------ggc------acac-cacgtttaaaaggc
tgacagattat--gtggaa-------aacgttatttgacaactgcaactgatttctt---
tttttattttttctacaattttcaacagacaacaattgcaatgcacatgcacatactgtc
tgtggcgatcagcaaatggccctctgttgctaac-----agttgatgaccttcaaatgta
aatcgtgcagatgtgcgaacataatttatgccaaaagt-aaagagcgggtggctgcatcg
ggtgtttttagacatttagcgcaccaggtatttatgcctctcttcaacctccac------
------------------------tgtt
>Dvar1/3
gtctacggccatatgacgttgaaaacaccggttctcgtccgatcaccgaagttaagcaac
gtcgagcccggtcagtacttggatgggtgaccgcttgggaataccgggtgccgtagactt
tt-gattttgttggctttgttt------------------tacatttttggat-------
--------------------------------ggc------acac-cacgtttaaaaggc
tgacagattat--gtggaa-------aacgttatttgacaactgcaactgatttctt---
tttttattttttctacaattttcaacagacaacaattgcaatgcacatgcacatactgtc
tgtggcgatcagcaaatggccctctgttgctaac-----agttgatgaccttcaaatgta
aatcgtgcagatgtgcgaacataatttatgccaaaagt-aaagagcgggtggctgcatcg
ggtgtttttagacatttagcgcaccaggtatttatgcctctcttcaacctccac------
------------------------tgtt
>Dvar1/4
gtctacggccatatgacgttgaaaacaccggttctcgtccgatcaccgaagttaagcaac
gtcgagcccggtcagtacttggatgggtgaccgcttgggaataccgggtgccgtagactt
tt-gattttgttggctttgttt------------------tacatttttggat-------
--------------------------------ggc------acac-cacgtttaaaaggc
tgacagattat--gtggaa-------aacgttatttgacaactgcaactgatttcttt--
tttttattttttctgcaattttcaacagacaacaattgcaatgcacatgcacatactgtc
tgtggcgatcagcaaatggccctctgttgctaac-----agttgatgaccttcaaatgta
aatcgtgcagatgtgcgaacataatttatgccaaaagt-aaagagcgggtggctgcatcg
ggtgcttttagacatttagcgcaccaggtatttatgcctctcttcaacctccac------
------------------------tgtt
>Dvar1/5
gtctacggccatatgacgttgaaaacaccggttctcgtccgatcaccgaagttaagcaac
gtcgagcccggtcggtacttggatgggtgaccgcttgggaataccgggtgccgtagactt
tt-gattttgttggctttgttt------------------tacatttttggat-------
--------------------------------ggc------acac-cacgtttaaaaggc
tgacagattat--gtggaa-------aacgttatttgacaactgcaactgatttcttt--
tttttattttttctacaattttcaacagacaacaattgcaatgcacatgcacatactgtc
tgtggcgatcagcaaatggccctctgttgctaac-----agttgatgaccttcaaatgta
aatcgtgcagatgtgcgaacataatttatgccaaaagt-aaagagcgggtggctgcatcg
ggtgtttttagacatttagcgcaccaggtatttatgcctctcttcaacctccac------
------------------------tgtt
>Dvar1/6
gtctacggccatatgacgttgaaaacaccggttctcgtccgatcaccgaagttaagcaac
gtcgagcccggtcagtacttggatgggtgaccgcttgggaataccgggtgccgtagactt
tt-gattttgttggctttgttt------------------tacatttttggat-------
--------------------------------ggc------acac-cacgtttaaaaggc
tgacagattat--gtggaa-------aacgttatttgacaactgcaactgatttcttt--
tttttattttttctacaattttcaacagacaacaattgcaatgcacatgcacatactgtc
tgtggcgatcagcaaatggccctctgttgctaac-----agttgatgaccttcaaatgta
aatcgtgcagatgtgcgaacataatttatgccaaaagt-aaagagcgggtggctgcatcg
ggtgtttttagacatttagcgcaccaggtatttatgcctctcttcaacctccac------
------------------------tgtt
>Dvar1/7
gtctacggccatatgacgttgaaaacaccggttctcgtccgatcaccgaagttaagcaac
gtcgagcccggtcagtacttggatgggtgaccgcttgggaataccgggtgccgtagactt
tt-gattttgttggctttgttt------------------tacatttttggat-------
--------------------------------ggc------acac-cacgtttaaaaggc
tgacagattat--gtggaa-------aacgttatttgacaactgcaactgatttcttt--
tttttattttttctacaattttcaacagacaacaattgcaatgcacatgcacatactgtc
tgtggcgatcagcaaatggccctctgttgctaac-----agttgatgaccttcaaatgta
aatcgtgcagatgtgcgaacataatttatgccaaaagt-aaagagcgggtggctgcatcg
ggtgtttttagacatttagcgcaccaggtatttatgcctctcttcaacctccac------
------------------------tgtt
>Dvar1/8
gtctacggccatatgacgttgaaaacaccggttctcgtccgatcaccgaagttaagcaac
gtcaagcccggtcagtacttggatgggtgaccgcttgggaataccgggtgccgtagactt
tt-gattttgttggctttgttt------------------tacatttttggat-------
--------------------------------ggc------acac-cacgtttaaaaggc
tgacagattat--gtggaa-------aacgttatttgacaactgcaactgatttcttt--
tttttattttttctacaattttcaacagacaacaattgcaatgcacatgcacatactgtc
tgtggcgatcagcaaatggccctctgttgctaac-----agttgatgaccttcaaatgta
aatcgtgcagatgtgcgaacataatttatgccaaaagt-aaagagcgggtggctgcatcg
ggtgtttttagacatttagcgcaccaggtatttatgcctctcttcaacctccac------
------------------------tgtt
>Dvar2/1
gtctacggccatatgacgttgaaaacaccggttctcgtccgatcaccgaagttaagcaac
gtcgagcccggtcagtacttggatgggtgaccgcttgggaataccgggtgccgtagactt
tt-gattttgttggctttgttt------------------tacatttttggat-------
--------------------------------ggc------acac-cacgtttaaaaggc
tgacagattat--gtggaa-------aacgttatttgacaactgcaactgatttctt---
tttttattttttctacaattttcaacagacaacaattgcaatgcacatgcacatactgtc
tgtggcgatcagcaaatggccctctgttgctaac-----agttgatgaccttcaaatgta
aatcgtgcagatgcgcgaacataatttatgccaaaagt-aaagagcgggtggctgcatcg
ggtgtttttagacatttagcgcaccaggtatttatgcctctcttcaacctccac------
------------------------tgtt
>Dvar2/2
gtctacggccatatgacgttgaaaacaccggttctcgtccgatcaccgaagttaagcaac
gtcgagcccggtcagtacttggatgggtgaccgcttgggaataccgggtgccgtagactt
tt-gattttgttggctttgttt------------------tacatttttggat-------
--------------------------------ggc------acac-cacgtttaaaaggc
tgacagattat--gtggaa-------aacgttatttgacaactgcaactgatttctt---
tttttattttttctacaattttcaacagacaacaattacaatgcacatgcacatactgtc
tgtggcgatcagcaaatggccctctgttgctaac-----agttgatgaccttcaaatgta
aatcgtgcagatgtgcgaacataatttatgccaaaagt-aaagagcgggtggctgcatcg
ggtgtttttagacatttagcgcaccaggtatttatgcctctcttcaacctccac------
------------------------tgtt
>Dvar2/3
gtctacggccatatgacgttgaaaacaccggttctcgtccgatcaccgaagttaagcaac
gtcgagcccggtcagtacttggatgggtgaccgcttgggtataccgggtgccgtagactt
tt-gattttgttggctttgttt------------------tacatttttggat-------
--------------------------------ggc------acac-cacgtttaaaaggc
tgacagattat--gtggaa-------aacgttatttgacaactgcaactgatttctt---
tttttattttttctacaattttcaacagacaacaattgcaatgcacatgcacatactgtc
tgtggcgatcagcaaatggccctctgttgctaac-----agttgatgaccttcaaatgta
aatcgtgcagatgcgcgaacataatttatgccaaaagt-aaagagcgggtggctgcatcg
ggtgtttttagacatttagcgcaccaggtatttatgcctctcttcaacctccac------
------------------------tgtt
>Dvar2/4
gtctacggccatatgacgttgaaaacaccggttctcgtccgatcaccgaagttaagcaac
gtcgagcccggtcagtacttggatgggtgaccgcttgggaataccgggtgccgtagactt
tt-gattttgttggctttgttt------------------tacatttttggat-------
--------------------------------ggc------acac-cacgtttaaaaggc
tgacagattat--gtggaa-------aacgttatttgacaactgcaactgatttctt---
tttttattttttctacaattttcaacagacaacaattgcaatgcacatgcacatactgtc
tgtggcgatcagcaaatggccctctgttgctaac-----agttgatgaccttcaaatgta
aatcgtgcagatgcgcgaacataatttatgccaaaagt-aaagagcgggtggctgcatcg
ggtgtttttagacatttagcgcaccaggtatttatgcctctcttcaacctccac------
------------------------tgtt
>Dvar2/5
gtctacggccatatgacgttgaaaacaccggttctcgtccgatcaccgaagttaagcaac
gtcgagcccggtcagtacttggatgggtgaccgcttgggaataccgggtgccgtagactt
tt-gattttgttggctttgttt------------------tacatttttggat-------
--------------------------------ggc------acac-cacgtttaaaaggc
tgacagattat--gtggaa-------aacgttatttgacaactgcaactgatttctt---
tttttattttttctacaattttcaacagacaacaattgcaatgcacatgcacatactgtc
tgtggcgatcagcaaatggccctctgttgctaac-----agttgatgaccttcaaatgta
aatcgtgcagatgcgcgaacataatttatgccaaaagt-aaagagcgggtggctgcatcg
ggtgtttttagacatttagcgcaccaggtatttatgcctctcttcaacctccac------
------------------------tgtt
>Dvar3/1
gtctacggccatatgacgttgaaaacaccggttctcgtccgatcaccgaagttaagcaac
gtcgagcccggtcagtacttggatgggtgaccgcttgggaataccgggtgccgtagactt
tt-gattttgttggctttgttt------------------tacatttttggat-------
--------------------------------ggc------acac-cacgtttaaaaggc
tgacagattat--gtggaa-------aacgttatttgacaactgcaactgatttctt---
tttttattttttctacaattttcaacagacaacaattgcaatgcacatgcacatactgtc
tgtggcgatcagcaaatggccctctgttgctaac-----agttgatgaccttcaaatgta
aatcgtgcagatgtgcgaacataatttatgccaaaagt-aaagagcgggtggctgcatcg
ggtgtttttagacatttagcgcaccaggtatttatgcctctcttcaacctccac------
------------------------tgtt
>Dvar3/2
gtctacggccatatgacgttgaaaacaccggttctcgtccgatcaccgaagttaagcaac
gtcgagcccggtcagtacttggatgggtgaccgcttgggaataccgggtgccgtagactt
tt-gattttgttggctttgttt------------------tacatttttggat-------
--------------------------------ggc------acac-cacgtttaaaaggc
cgacagattat--gtggaa-------aacgttatttgacaactgcaactgatttctt---
tttttattttttctacaattttcaacagacaacaattgcaatgcacatgcacatactgtc
tgtggcgatcagcaaatggccctctgttgctaac-----agttgatgaccttcaaatgta
aatcgtgcagatgtgcgaacataatttatgccaaaagt-aaagagcgggtggctgcatcg
ggtgtttttagacatttagcgcaccaggtatttatgcctctcttcaacctccac------
------------------------tgtt
>Dvar3/3
gtctacggccatatgacgttgaaaacaccggttctcgtccgatcaccgaagttaagcaac
gtcgagcccggtcagtacttggatgggtgaccgcttgggaataccgggtgccgtagactt
tt-gattttgttggctttgttt------------------tacatttttggat-------
--------------------------------ggc------acac-cacgtttaaaaggc
tgacagattat--gtggaa-------aacgttatttgacaactgcaactgatttctt---
tttttattttttctacaattttcaacagacaacaattgcaatgcacatgcacatactgtc
tgtggcgatcagcaaatggccctctgttgctaac-----agttgatgaccttcaaatgta
aatcgtgcagatgtgcgaacataatttatgccaaaagt-aaagagcgggtggctgcatcg
ggtgtttttagacatttagcgcaccaggtatttatgcctctcttcaacctccac------
------------------------tgtt
>Dvar3/4
gtctacggccatatgacgttgaaaacaccggttctcgtccgatcaccgaagttaagcaac
gtcgagcccggtcagtacttggatgggtgaccgcttgggaataccgggtgccgtagactt
tt-gattttgttggctttgttt------------------tacatttttggat-------
--------------------------------ggc------acac-cacgtttaaaaggc
tgacagattat--gtggaa-------aacgttatttgacaactgcaactgatttctt---
tttttattttttctacaattttcaacagacaacaattgcaatgcacatgcacatactgtc
tgtggcgatcagcaaatggccctctgttgctaac-----agttgatgaccttcaaatgta
aatcgtgcagatgtgcgaacataatttatgccaaaagt-aaagagcgggtggctgcatcg
ggtgtttttagacatttagcgcaccaggtatttatgcctctcttcaacctccac------
------------------------tgtt
>Dvar3/5
gtctacggccatatgacgttgaaaacaccggttctcgtccgatcaccgaagttaagcaac
gtcgagcccggtcagtacttggatgggtgaccgcttgggaataccgggtgccgtagactt
tt-gattttgttggctttgttt------------------tacatttttggat-------
--------------------------------ggc------acac-cacgtttaaaaggc
tgacagattat--gtggaa-------aacgttatttgacaactgcaactgatttctt---
tttttattttttctacaattttcaacagacaacaattgcaatgcacatgcacatactgtc
tgtggcgatcagcaaatggccctctgttgctaac-----agttgatgaccttcaaatgta
aatcgtgcagatgtgcgaacataatttatgccaaaagt-aaagagcgggtggctgcatcg
ggtgtttttagacatttagcgcaccaggtatttatgcctctcttcaacctccac------
------------------------tgtt
>Dvar4/1
gtctacggccatatgacgttgaaaacaccggttctcgtccgatcaccgaagttaagcaac
gtcgagcccggtcagtacttggatgggtgaccgcttgggaataccgggtgccgtagactt
tt-gattttgttggctttgttt------------------tacatttttggat-------
--------------------------------ggc------acac-cacgtttaaaaggc
tgacagattat--gtggaa-------aacgttatttgacaactgcaactgatttctg---
tttttattttttctacaattttcaacagacaacaattgcaatgcacatgcacatactgtc
tgtggcgatcagcaaatggccctctgttgctaac-----agttgatgaccttcaaatgta
aatcgtgcagatgtgcgaacataatttatgccaaaagt-aaagagcgggtggctgcatcg
ggtgtttttagacatttagcgcaccacgtatttatgcctctcttcaacctccac------
------------------------tgtt
>Dvar4/2
gtctacggccatatgacgttgaaaacaccggttctcgtccgatcaccgaagttaagcaac
gtcgagcccggtcagtacttggatgggtgaccgcttgggaataccgggtgccgtagactt
tt-gattttgttggctttgttt------------------tacatttttggat-------
--------------------------------ggc------acac-cacgtttaaaaggc
tgacagattat--gtggaa-------aacgttatttgacaactgcaactgatttctt---
tttttattttttctacaattttcaacagacaacaattgcaatgcacatgcacatactgtc
tgtggcgatcagcaaatggccctctgttgctaac-----agttgatgaccttcaaatgta
aatcgtgcagatgtgcgaacataatttatgccaaaagt-aaagagcgggtggctgcatcg
ggtgtttttagacatttagcgcaccacgtatttatgcctctcttcaacctccac------
------------------------tgtt
>Dvar4/3
gtctacggccatatgacgttgaaaacaccggttctcgtccgatcaccgaagttaagcaac
gtcgagcccggtcagtacctggatgggtgaccgcttgggaataccgggtgccgtagactt
tt-gattttgttggctttgttt------------------tacatttttggat-------
--------------------------------ggc------acac-cacgtttaaaaggc
tgacagattat--gtggaa-------aacgttatttgacaactgcaactgatttctg---
tttttattttttctacaattttcaacagacaacaattgcaatgcacatgcacatactgtc
tgtggcgatcagcaaatggccctctgttgctaac-----agttgatgaccttcaaatgta
aatcgtgcagatgtgcgaacataatttatgccaaaagt-aaagagcgggtggctgcatcg
ggtgtttttagacatttagcgcaccacgtatttatgcctctcttcaacctccac------
------------------------tgtt
>Dvar4/4
gtctacggccatatgacgttgaaaacaccggttctcgtccgatcaccgaagttaagcaac
gtcgagcccggtcagtacttggatgggtgaccgcttgggaataccgggtgccgtagactt
tt-gattttgttggctttgttt------------------tacatttttggat-------
--------------------------------ggc------acac-cacgtttaaaaggc
tgacagattat--gtggaa-------aacgttatttgacaactgcaactgatttctg---
tttttattttttctacaattttcaacagacaacaattgcaatgcacatgcacatactgtc
tgtggcgatcagcaaatggccctctgttgctaac-----agttgatgaccttcaaatgta
aatcgtgcagatgtgcgaacataatttatgccaaaagt-aaagagcgggtggctgcatcg
ggtgtttttagacatttagcgcaccacgtatttatgcccctcttcaacctccac------
------------------------tgtt
