# Supplementary material for: Sequence characterization of the 5S ribosomal DNA and the internal transcribed spacer (ITS) region in four European Donax species (Bivalvia: Donacidae)
Source: BMC Genet. 2018 Oct 26;19:97. doi: 10.1186/s12863-018-0684-x (PMC6204057; doi:10.1186/s12863-018-0684-x)
Supplement: Supplementary file 2 — Alignment of the ITS sequences of the four European Donax species. (FAS 74 kb) [file 12863_2018_684_MOESM2_ESM.fas]

>Dsem3/1
acgtatgtgtaggttgt-----gcttcggccgccgacaccatctgtca-ccaatccacgg
-ccggtcgtcgtggc---------------------------------------------
--gagtctacc-ccgtccccctcccccagctgc-cgggaggga---acttatggg----c
cgggagccgcc----gctggcggacggtc-----aagtccaccgctcaaggcgcttcgca
gcggtggcgggcttggg-ccagtgcgagtggagca----cccgtttcatcgcggggg--c
accgctcgcgg-ccctcgccgtcgaaagtcctgccggga---ggaaaagtgtcgacaacg
cgcgctcgaccgtctcc----tcccgaggcccggcgctg----gtgtac-----tcctta
gaacggagatggccagtt--cttcaagcccggaaacttttttttctcactacgtcgtgtg
t-aaacctg-aactttaaaccttcgagagaaggcttggacgttcccgagaggggaccgaa
aagtgactttcgagagactactctaagcggtggatcactcggctcgtgcgtcgatgaaga
gcgcagccagctgcgtgaattaatgtgaattgcaggacacattgaacatcgacatcttga
acgcacattgcggcttcgggtcactcccggagccacgcctgtccgagggtcggcaaactg
acatcgctcgagcaagcgccattcaagcctcgaagcgcatcgggcgcgtcgcgggagctc
tccggcgctggagaagcacccccgtccgcctctgaactgcaggaagacgtcggcccgtct
ccgccgcgaaagcggtgggccgagagacgttgctcgcaagaacgatcgtctctcgcccgt
cacgg-------agcgagtcgcttgggag----------cgaga--gggcaccg----cg
ccgcc------ttctt-cgcgcccagcttccccccaa---acgaagc----------ttc
ggc-------ttcatttgtttgtcaatc
>Dsem3/2
acgtatgtgtaggttgt-----gcttcggccgccgacaccatctgtca-ccaatccacgg
-ccggtcgtcgtggc---------------------------------------------
--gagtctacc-ccgtccccctcccccagctgc-cgggaggga---acttatggg----c
cgggagccgcc----gctggcggacggtc-----aagtccaccgctcaaggcgcttcgca
gcggtggcgggcttggg-ccagtgcgagtggagca----cccgtttcatcgcggggg--c
accgctcgcgg-ccctcgccgtcgaaagtcctgccggga---ggaaaagtgtcgacaacg
cgcgctcgaccgtctcc----tcccgaggcccggcgctg----gtgtac-----tcctta
gaacggagatggccagtt--cttcaagcccggaaacttttttttctcactacgtcgtgtg
t-aaacctg-aactttaaaccttcgagagaaggcttggacgttcccgagaggggaccgaa
aagtgactttcgagagactactctaagcggtggatcactcggctcgtgcgtcgatgaaga
gtgcagccagctgcgtgaattaatgtgaattgcaggacacattgaacatcgacatcttga
acgcacattgcggcttcgggtcactcccggagccacgcctgtccgagggtcggcaaactg
acatcgctcgagcaagcgccattcaagcctcgaagcgcatcgggcgcgtcgcgggagctc
tccggcgctggagaagcacccccgtccgcctctgaactgcaggaagacgtcggcccgtct
ccgccgcgaaagcggtgggccgagagacgttgctcgcaagaacgatcgtctctcgcccgt
cacgg-------agcgagtcgcttgggag----------cgaga--gggcaccg----cg
ccgcc------ttctt-cgcgcccagcttccccccaa---acgaagc----------ttc
ggc-------ttcatttgtttgtcaatc
>Dsem3/3
acgtatgtgtaggttgt-----gcttcggccgccgacaccatctgtca-ccaatccacgg
-ccggtcgtcgtggc---------------------------------------------
--gagtctacc-ccgtccccctcccccagctgc-cgggaggga---acttatggg----c
cgggagccgcc----gctggcggacggtc-----aagtccaccgctcaaggcgcttcgca
gcggtggcgggcttggg-ccagtgcgagtggagca----cccgtttcatcgcggggg--c
accgctcgcgg-ccctcgccgtcgaaagtcctgccggga---ggaaaagtgtcgacaacg
cgcgctcgaccgtctcc----tcccgaggcccggcgctg----gtgtac-----tcctta
gaacggagatggccagtt--cttcaagcccggaaacttttttttctcactacgtcgtgtg
t-aaacctg-aactttaaaccttcgagagaaggcttggacgttcccgagaggggaccgaa
aagtgactttcgagagactactctaagcggtggatcactcggctcgtgcgtcgatgaaga
gcgcagccagctgcgtgaattaatgtgaattgcaggacacattgaacatcgacatcttga
acgcacattgcggcttcgggtcactcccggagccacgcctgtccgagggtcggcaaactg
acatcgctcgagcaagcgccattcaagcctcgaagcgcatcgggcgcgtcgcgggagctc
tccggcgctggagaagcacccccgtccgcctctgaactgcaggaagacgtcggcccgtct
ccgccgcgaaagcggtgggccgagagacgttgctcgcaagaacgatcgtctctcgcccgt
cacgg-------agcgagtcgcttgggag----------cgaga--gggcaccg----cg
ccgcc------ttctt-cgcgcccagcttccccccaa---acgaagc----------ttc
ggc-------ttcatttgtttgtcaatc
>Dsem4/1
acgtacgtgtaggttgt-----gcttcggccgccgacaccatctgtca-ccaatccacgg
-ccggtcgtcgtggc---------------------------------------------
--gagtctacc-ccgtccccctcccccagctgc-cgggaggga---acttatggg----c
cgggagccgcc----gctggcggacggtc-----aagtccaccgctcaaggcgcttcgca
gcggtggcgggcttggg-ccagtgcgagtggagcc----cccgtttcatcgcggggg--c
accgctcgcgg-ccctcgccgtcgaaagtcctgccggga----ggaaagtgtcgacaacg
cgcgctcgaccgtctcc----tcccgaggcccggcgctg----gtgtac-----tcctta
gaatggagatggccagtt--cttcaagcccggaac-tttttttctctattacgtcgtgtg
t--aacatg-aaacttgaaccttcgagagaaggcttggacgttcccgagaggggaccgaa
aagtgactttcgagagactactctaagcggtggatcactcggctcgtgcgtcgatgaaga
gcgcagccagctgcgtgaattaatgtgaattgcaggacacattgaacatcgacatcttga
acgcacattgcggcttcgggtcactcccggagccacgcctgtccgagggtcggcaaactg
acatcgctcgagcaagcgccattcaagcctcgaagcgcatcgggcgcgtcgcgggagctc
tccggcgctggagaagcacccccgtccgcctctgaactgcaggaagacgtcggcccgtct
ccgccgcgaaagcggtgggccgagagacgttgctcgcaagaacgatcgtctctcgcccgt
cacgg-------agcgagtcgcttgggag----------cgaga--gggcaccg----cg
ccgcc------ctctt-cgcacccagctt-cccccaa---acgaagc----------tct
ggc-------ttcatttgtttgtcaatc
>Dsem4/2
acgtacgtgtaggttgt-----gcttcggccgccgacaccatctgtca-ccaatccacgg
-ccggtcgtcgtggc---------------------------------------------
--gagtctacc-ccgtccccctcccccagctgc-cgggaggga---acttatggg----c
cgggagccgcc----gctggcggacggtc-----aagtccaccgctcaaggcgcttcgca
gcggtggcgggcttggg-ccagtgcgagtggagcc----cccgtttcatcgcggggg--c
accgctcgcgg-ccctcgccgtcgaaagtcctgccggga----ggaaagtgtcgacaacg
cgcgctcgaccgtctcc----tcccgaggcccggcgctg----gtgtac-----tcctta
gaatggagatggccagtt--cttcaagcccggaac-tttttttctctattacgtcgtgtg
t--aacatg-aaacttgaaccttcgagagaaggcttggacgttcccgagaggggaccgaa
aagtgactttcgagagactactctaagcggtggatcactcggctcgtgcgtcgatgaaga
gcgcagccagctgcgtgaattaatgtgaattgcaggacacattgaacatcgacatcttga
acgcacattgcggcttcgggtcactcccggagccacgcctgtccgagggtcggcaaactg
acatcgctcgagcaagcgccattcaagcctcgaagcgcatcgggcgcgtcgcgggagctc
tccggcgctggagaagcacccccgtccgcctctgaactgcaggaagacgtcggcccgtct
ccgccgcgaaagcggtgggccgagagacgttgctcgcaagaacgatcgtctctcgcccgt
cacgg-------agcgagtcgcttgggag----------cgaga--gggcaccg----cg
ccgcc------ctctt-cgcacccagctt-cccccaa---acgaagc----------tct
ggc-------ttcatttgtttgtcaatc
>Dsem4/3
acgtacgtgtaggttgt-----gcttcggccgccgacaccatctgtca-ccaatccacgg
-ccggtcgtcgtggc---------------------------------------------
--gagtctacc-ccgtccccctcccccagctgc-cgggaggga---acttgtggg----c
cgggagccgcc----gctggcggacggtc-----aagtccaccgctcaaggcgcttcgca
gcggtggcgggcttggg-ccagtgcgagtggagcc----cccgcatcatcgcggggg--c
accgctcgcgg-ccctcgccgtcgaaagtcctgccggga---ggaaaagtgtcgacaacg
cgcgctcgaccgtctcc----tcccgaggcccggcgctg----gtgtac-----tcctta
gaatggagatggccagtt--cttcaagcccggaactttttttcctctattacgtcgtgtg
t--aacatg-aaactttaaccttcgagagaaggcttggacgttcccgagagggaaccgaa
aagtgactttcgagagactactctaagcggtggatcactcggctcgtgcgtcgatgaaga
gcgcagccagctgcgtgaattaatgtgaattgcaggacacattgaacatcgacatcttga
acgcacattgcggcttcgggtcactcccggagccacgcctgtccgagggtcggcaaactg
acatcgctcgagcaagcgccattcaagcctcgaagcgcatcgggcgcgtcgcgggagctc
tccggcgctggagaagcacccccgtccgcctctgaactgcaggaagacgtcggcccgtct
ccgccgcgaaagcggtgggccgagagacgttgctcgcaagaacgatcgtctctcgcccgg
caagg-------agcgagtcgcttggaag----------ggaaag-gggcaccg----cg
ccgcc------ctctttctccccctgcttccccccaa---acgaagc---------tttt
ggc-------ttcatttgtttgtcaatc
>Dsem4/4
acgtacgtgtaggttgt-----gcttcggccgccgacaccatctgtca-ccaatccacgg
-ccggtcgtcgtggc---------------------------------------------
--gagtctacc-ccgtccccctcccccagctgc-cgggaggga---acttgtggg----c
cgggagccgcc----gctggcggacggtc-----aagtccaccgctcaaggcgcttcgca
gcggtggcgggcttggg-ccagtgcgagtggagcc----cccgcatcatcgcggggg--c
accgctcgcgg-ccctcgccgtcgaaagtcctgccggga---ggaaaagtgtcgacaacg
cgcgctcgaccgtctcc----tcccgaggcccggcgctg----gtgtac-----tcctta
gaatggagatggccagtt--cttcaagcccggaactttttttcctctattacgtcgtgtg
t--aacatg-aaactttaaccttcgagagaaggcttggacgttcccgagagggaaccgaa
aagtgactttcgagagactactctaagcggtggatcactcggctcgtgcgtcgatgaaga
gcgcagccagctgcgtgaattaatgtgaattgcaggacacattgaacatcgacatcttga
acgcacattgcggcttcgggtcactcccggagccacgcctgtccgagggtcggcaaactg
acatcgctcgagcaagcgccattcaagcctcgaagcgcatcgggcgcgtcgcgggagctc
tccggcgctggagaagcacccccgtccgcctctgaactgcaggaagacgtcggcccgtct
ccgccgcgaaagcggcgggccgagagacgttgctcgcaagaacgatcgtctctcgcccgg
caagg-------agcgagtcgcttggaag----------ggaaag-gggcaccg----cg
ccgcc------ctctttctccccctgcttccccccaa---acgaagc---------tttt
ggc-------ttcatttgtttgtcaatc
>Dsem4/5
acgtacgtgtaggttgt-----gcttcggccgccgacaccatctgtca-ccaatccacgg
-ccggtcgtcgtggc---------------------------------------------
--gagtctacc-ccgtccccctcccccagctgc-cgggaggga---acttgtggg----c
cgggagccgcc----gctggcggacggtc-----aagtccaccgctcaaggcgcttcgca
gcggtggcgggcttggg-ccagtgcgagtggagcc----cccgcatcatcgcggggg--c
accgctcgcgg-ccctcgccgtcgaaagtcctgccggga---ggaaaagtgtcgacaacg
cgcgctcgaccgtctcc----tcccgaggcccggcgctg----gtgtac-----tcctta
gaatggagatggccagtt--cttcaagcccggaactttttttcctctattacgtcgtgtg
t--aacatg-aaactttaaccttcgagagaaggcttggacgttcccgagagggaaccgaa
aagtgactttcgagagactactctaagcggtggatcactcggctcgtgcgtcgatgaaga
gcgcagccagctgcgtgaattaatgtgaattgcaggacacattgaacatcgacatcttga
acgcacattgcggcttcgggtcactcccggagccacgcctgtccgagggtcggcaaactg
acatcgctcgagcaagcgccattcaagcctcgaagcgcatcgggcgcgtcgcgggagctc
tccggcgctggagaagcacccccgtccgcctctgaactgcaggaagacgtcggcccgtct
ccgccgcgaaagcggcgggccgagagacgttgctcgcaagaacgatcgtctctcgcccgg
caagg-------agcgagtcgcttggaag----------ggaaag-gggcaccg----cg
ccgcc------ctctttctccccctgcttccccccaa---acgaagc---------tttt
ggc-------ttcatttgtttgtcaatc
>Dsem4/6
acgtacgtgtaggttgt-----gcttcggccgccgacaccatctgtca-ccaatccacgg
-ccggtcgtcgtggc---------------------------------------------
--gagtctacc-ccgtccccctcccccagctgc-cgggaggga---acttgtggg----c
cgggagccgcc----gctggcggacggtc-----aagtccaccgctcaaggcgcttcgca
gcggtggcgggcttggg-ccagtgcgagtggagcc----cccgcatcatcgcggggg--c
accgctcgcgg-ccctcgccgtcgaaagtcctgccggga---ggaaaagtgtcgacaacg
cgcgctcgaccgtctcc----tcccgaggcccggcgctg----gtgtac-----tcctta
gaatggagatggccagtt--cttcaagcccggaactttttttcctctattacgtcgtgtg
t--aacatg-aaactttaaccttcgagagaaggcttggacgttcccgagagggaaccgaa
aagtgactttcgagagactactctaagcggtggatcactcggctcgtgcgtcgatgaaga
gcgcagccagctgcgtgaattaatgtgaattgcaggacacattgaacatcgacatcttga
acgcacattgcggcttcgggtcactcccggagccacgcctgtccgagggtcggcaaactg
acatcgctcgagcaagcgccattcaagcctcgaagcgcatcgggcgcgtcgcgggagctc
tccggcgctggagaagcacccccgtccgcctctgaactgcaggaagacgtcggcccgtct
ccgccgcgaaagcggcgggccgagagacgttgctcgcaagaacgatcgtctctcgcccgg
caagg-------agcgagtcgcttggaag----------ggaaag-gggcaccg----cg
ccgcc------ctctttctccccctgcttccccccaa---acgaagc---------tttt
ggc-------ttcatttgtttgtcaatc
>Dsem5/1
acgtatgtgtaggttgt-----gcttcggccgccgacaccatctgtca-ccaatccacgg
-ccggtcgtcgtggc---------------------------------------------
--gagtctacc-ccgtccccctcccccagctgc-cgggaggga---acttatggg----c
cgggagccgcc----gctggcggacggtc-----aagtccaccgctcaaggcgcttcgca
gcggtggcgggcttggg-ccagtgcgagtggagca----cccgtttcatcgcggggg--c
accgctcgcgg-ccctcgccgtcgaaagtcctgccggga---ggaaaagtgtcgacaacg
cgcgctcgaccgtctcc----tcccgaggcccggcgctg----gtgtac-----tcctta
gaacggagatggccagtt--cttcaagcccggaaacttttttttctcactacgtcgtgtg
t-aaacctg-aactttaaaccttcgagagaaggcttggacgttcccgagaggggaccgaa
aagtgactttcgagagactactctaagcggtggatcactcggctcgtgcgtcgatgaaga
gcgcagccagctgcgtgaattaatgtgaattgcaggacacattgaacatcgacatcttga
acgcacattgcggcttcgggtcactcccggagccacgcctgtccgagggtcggcaaactg
acatcgctcgagcaagcgccattcaagcctcgaagcgcatcgggcgcgtcgcgggagctc
tccggcgctggagaagcacccccgtccgcctctgaactgcaggaagacgtcggcccgtct
ccgccgcgaaagcggtgggccgagagacgttgctcgcaagaacgatcgtctctcgcccgt
cacgg-------agcgagtcgcttgggag----------cgaga--gggcaccg----cg
ccgcc------ttctt-cgcgcccagcttccccccaa---acgaagc----------ttc
ggc-------ttcatttgtttgtcaatc
>Dsem5/2
acgtatgtgtaggttgt-----gcttcggccgccgacaccatctgtca-ccaatccacgg
-ccggtcgtcgtggc---------------------------------------------
--gagtctacc-ccgtccccctcccccagctgc-cgggaggga---acttatggg----c
cgggagccgcc----gctggcggacggtc-----aagtccaccgctcaaggcgcttcgca
gcggtggcgggcttggg-ccagtgcgagtggagca----cccgtttcatcgcggggg--c
accgctcgcgg-ccctcgccgtcgaaagtcctgccggga---ggaaaagtgtcgacaacg
cgcgctcgaccgtctcc----tcccgaggcccggcgctg----gtgtac-----tcctta
gaacggagatggccagtt--cttcaagcccggaaacttttttttctcactacgtcgtgtg
t-aaacctg-aactttaaaccttcgagagaaggcttggacgttcccgagaggggaccgaa
aagtgactttcgagagactactctaagcggtggatcactcggctcgtgcgtcgatgaaga
gcgcagccagctgcgtgaattaatgtgaattgcaggacacattgaacatcgacatcttga
acgcacattgcggcttcgggtcactcccggagccacgcctgtccgagggtcggcaaactg
acatcgctcgagcaagcgccattcaagcctcgaagcgcatcgggcgcgtcgcgggagctc
tccggcgctggagaagcacccccgtccgcctctgaactgcaggaagacgtcggcccgtct
ccgccgcgaaagcggtgggccgagagacgttgctcgcaagaacgatcgtctctcgcccgt
cacgg-------agcgagtcgcttgggag----------cgaga--gggcaccg----cg
ccgcc------ttctt-cgcgcccagcttccccccaa---acgaagc----------ttc
ggc-------ttcatttgtttgtcaatc
>Dsem5/3
acgtatgtgtaggttgt-----gcttcggccgccgacaccatctgtca-ccaatccacgg
-ccggtcgtcgtggc---------------------------------------------
--gagtctacc-ccgtccccctcccccagctgc-cgggaggga---acttatggg----c
cgggagccgcc----gctggcggacggtc-----aagtccaccgctcaaggcgcttcgca
gcggtggcgggcttggg-ccagtgcgagtggagca----cccgtttcatcgcggggg--c
accgctcgcgg-ccctcgccgtcgaaagtcctgccggga---ggaaaagtgtcgacaacg
cgcgctcgaccgtctcc----tcccgaggcccggcgctg----gtgtac-----tcctta
gaacggagatggccagtt--cttcaagcccggaaacttttttttctcactacgtcgtgtg
t-aaacctg-aactttaaaccttcgagagaaggcttggacgttcccgagaggggaccgaa
aagtgactttcgagagactactctaagcggtggatcactcggctcgtgcgtcgatgaaga
gcgcagccagctgcgtgaattaatgtgaattgcaggacacattgaacatcgacatcttga
acgcacattgcggcttcgggtcactcccggagccacgcctgtccgagggtcggcaaactg
acatcgctcgagcaagcgccattcaagcctcgaagcgcatcgggcgcgtcgcgggagctc
tccggcgctggagaagcacccccgtccgcctctgaactgcaggaagacgtcggcccgtct
ccgccgcgaaagcggtgggccgagagacgttgctcgcaagaacgatcgtctctcgcccgt
cacgg-------agcgagtcgcttgggag----------cgaga--gggcaccg----cg
ccgcc------ttctt-cgcgcccagcttccccccaa---acgaagc----------ttc
ggc-------ttcatttgtttgtcaatc
>Dsem5/4
acgtatgtgtaggttgt-----gcttcggccgccgacaccatctgtca-ccaatccacgg
-ccggtcgtcgtggc---------------------------------------------
--gagtctacc-ccgtccccctcccccagctgc-cgggaggga---acttatggg----c
cgggagccgcc----gctggcggacggtc-----aagtccaccgctcaaggcgcttcgca
gcggtggcgggcttggg-ccagtgcgagtggagca----cccgtttcatcgcggggg--c
accgctcgcgg-ccctcgccgtcgaaagtcctgccggga---ggaaaagtgtcgacaacg
cgcgctcgaccgtctcc----tcccgaggcccggcgctg----gtgtac-----tcctta
gaacggagatggccagtt--cttcaagcccggaaacttttttttctcactacgtcgtgtg
t-aaacctg-aactttaaaccttcgagagaaggcttggacgttcccgagaggggaccgaa
aagtgactttcgagagactactctaagcggtggatcactcggctcgtgcgtcgatgaaga
gcgcagccagctgcgtgaattaatgtgaattgcaggacacattgaacatcgacatcttga
acgcacattgcggcttcgggtcactcccggagccacgcctgtccgagggtcggcaaactg
acatcgctcgagcaagcgccattcaagcctcgaagcgcatcgggcgcgtcgcgggagctc
tccggcgctggagaagcacccccgtccgcctctgaactgcaggaagacgtcggcccgtct
ccgccgcgaaagcggtgggccgagagacgttgctcgcaagaacgatcgtctctcgcccgt
cacgg-------agcgagtcgcttgggag----------cgaga--gggcaccg----cg
ccgcc------ttctt-cgcgcccagcttccccccaa---acgaagc----------ttc
ggc-------ttcatttgtttgtcaatc
>Dsem5/5
acgtatgtgtaggttgt-----gcttcggccgccgacaccatctgtca-ccaatccacgg
-ccggtcgtcgtggc---------------------------------------------
--gagtctacc-ccgtccccctcccccagctgc-cgggaggga---acttatggg----c
cgggagccgcc----gctggcggacggtc-----aagtccaccgctcaaggcgcttcgca
gcggtggcgggcttggg-ccagtgcgagtggagca----cccgtttcatcgcggggg--c
accgctcgcgg-ccctcgccgtcgaaagtcctgccggga---ggaaaagtgtcgacaacg
cgcgctcgaccgtctcc----tcccgaggcccggcgctg----gtgtac-----tcctta
gaacggagatggccagtt--cttcaagcccggaaacttttttttctcactacgtcgtgtg
t-aaacctg-aactttaaaccttcgagagaaggcttggacgttcccgagaggggaccgaa
aagtgactttcgagagactactctaagcggtggatcactcggctcgtgcgtcgatgaaga
gcgcagccagctgcgtgaattaatgtgaattgcaggacacattgaacatcgacatcttga
acgcacattgcggcttcgggtcactcccggagccacgcctgtccgagggtcggcaaactg
acatcgctcgagcaagcgccattcaagcctcgaagcgcatcgggcgcgtcgcgggagctc
tccggcgctggagaagcacccccgtccgcctctgaactgcaggaagacgtcggcccgtct
ccgccgcgaaagcggtgggccgagagacgttgctcgcaagaacgatcgtctctcgcccgt
cacgg-------agcgagtcgcttgggag----------cgaga--gggcaccg----cg
ccgcc------ttctt-cgcgcccagcttccccccaa---acgaagc----------ttc
ggc-------ttcatttgtttgtcaatc
>Dsem6/1
acgtatgtgtaggttgt-----gcttcggccgccgacaccatctgtca-ccaatccacgg
-ccggtcgtcgtggc---------------------------------------------
--gagtctacc-ccgtccccctcccccagctgc-cgggaggga---ac-tatggg----c
cgggagccgcc----gctggcggacggtc-----aagtccaccgctcaaggcgcttcgca
gcggtggcgggcttggg-ccagtgcgagtggagcc----cccgtatcatcgcggggg--c
accgctcgcgg-ccctcgccgtcgaaagtcctgccggga-----gaaagtgtcgacaacg
cgcgctcgaccgtcttc----tcccgaggcccggcgctg----gtggac-----tcctta
gaacggagatggccagtt--cttcaagcccggaac-ttttttttctcactacgtcgtgtg
t--aacatg-aaacttgaaccttcgagagaaggcttggacgttcccgagaggggaccgaa
aagtgactttcgagagactactctaagcggtggatcactcggctcgtgcgtcgatgaaga
gcgcagccagctgcgtgaattaatgtgaattgcaggacacattgaacatcgacatcttga
acgcacattgcggcttcgggtcactcccggagccacgcctgtccgagggtcggcaaactg
acatcgctcgagcaagcgccattcaagcctcgaagcgcatcgggcgcgtcgcgggagctc
tccggcgctggagaagcacccccgtccgcctctgaactgcaggaagacgtcggcccgtct
ccgccgcgaaagcggtgggccgagagacgttgctcgcaagaacgatcgtctctcgcccgt
cacgg-------agcgagtcgcttgggag----------cgaga--gggcaccg----cg
ccgcc------ttctt-cgcgcccagctt-cccccaa---acgaagc----------tcc
ggc-------ttcatttgtttgtcaatc
>Dsem6/2
acgtatgtgtaggttgt-----gcttcggccgccgacaccatctgtca-ccaatccacgg
-ccggtcgtcgtggc---------------------------------------------
--gagtctacc-ccgtccccctcccccagctgc-tgggaggga---ac-tatggg----c
cgggagccgcc----gctggcggacggtc-----aagtccaccgctcaaggcgcttcgca
gcggtggcgggcttggg-ccagtgcgagtggagcc----cccgtatcatcgcggggg--c
accgctcgcgg-ccctcgccgtcgaaagtcctgccggga-----gaaagtgtcgacaacg
cgcgctcgaccgtcttc----tcccgaggcccggcgctg----gtggac-----tcctta
gaacggagatggccagtt--cttcaagcccggaac-ttttttttctcactacgtcgtgtg
t--aacatg-aaacttgaaccttcgagagaaggcttggacgttcccgagaggggaccgaa
aagtgactttcgagagactactctaagcggtggatcactcggctcgtgcgtcgatgaaga
gcgcagccagctgcgtgaattaatgtgaattgcaggacacattgaacatcgacatcttga
acgcacattgcggcttcgggtcactcccggagccacgcctgtccgagggtcggcaaactg
acatcgctcgagcaagcgccattcaagcctcgaagcgcatcgggcgcgtcgcgggagctc
tccggcgctggagaagcacccccgtccgcctctgaactgcaggaagacgtcggcccgtct
ccgccgcgaaagcggtgggccgagagacgttgctcgcaagaacgatcgtctctcgcccgt
cacgg-------agcgagtcgcttgggag----------cgaga--gggcaccg----cg
ccgcc------ttctt-cgcgcccagctt-cccccaa---acgaagc----------tcc
ggc-------ttcatttgtttgtcaatc
>Dsem6/3
acgtatgtgtaggttgt-----gcttcggccgccgacaccatctgtca-ccaatccacgg
-ccggtcgtcgtggc---------------------------------------------
--gagtctacc-ccgtccccctcccccagctgc-cgggaggga---ac-tatggg----c
cgggagccgcc----gctggcggacggtc-----aagtccaccgctcaaggcgcttcgca
gcggtggcgggcttggg-ccagtgcgagtggagcc----cccgtatcatcgcggggg--c
accgctcgcgg-ccctcgccgtcgaaagtcctgccggga-----gaaagtgtcgacaacg
cgcgctcgaccgtcttc----tcccgaggcccggcgctg----gtggac-----tcctta
gaacggagatggccagtt--cttcaagcccggaac-ttttttttctcactacgtcgtgtg
t--aacatg-aaacttgaaccttcgagagaaggcttggacgttcccgagaggggaccgaa
aagtgactttcgagagactactctaagcggtggatcactcggctcgtgcgtcgatgaaga
gcgcagccagctgcgtgaattaatgtgaattgcaggacacattgaacatcgacatcttga
acgcacattgcggcttcgggtcactcccggagccacgcctgtccgagggtcggcaaactg
acatcgctcgagcaagcgccattcaagcctcgaagcgcatcgggcgcgtcgcgggagctc
tccggcgctggagaagcacccccgtccgcctctgaactgcaggaagacgtcggcccgtct
ccgccgcgaaagcggtgggccgagagacgttgctcgcaagaacgatcgtctctcgcccgt
cacgg-------agcgagtcgcttgggag----------cgaga--gggcaccg----cg
ccgcc------ttctt-cgcgcccagctt-cccccaa---acgaagc----------tcc
ggc-------ttcatttgtttgtcaatc
>Dsem6/4
acgtatgtgtaggttgt-----gcttcggccgccgacaccatctgtca-ccaatccacgg
-ccggtcgtcgtggc---------------------------------------------
--gagtctacc-ccgtccccctcccccagctgc-cgggaggga---ac-tatggg----c
cgggagccgcc----gctggcggacggtc-----aagtccaccgctcaaggcgcttcgca
gcggtggcgggcttggg-ccagtgcgagtggagcc----cccgtatcatcgcggggg--c
accgctcgcgg-ccctcgccgtcgaaagtcctgccggga-----gaaagtgtcgacaacg
cgcgctcgaccgtcttc----tcccgaggcccggcgctg----gtggac-----tcctta
gaacggagatggccagtt--cttcaagcccggaac-ttttttttctcactacgtcgtgtg
t--aacatg-aaacttgaaccttcgagagaaggcttggacgttcccgagaggggaccgaa
aagtgactttcgagagactactctaagcggtggatcactcggctcgtgcgtcgatgaaga
gcgcagccagctgcgtgaattaatgtgaattgcaggacacattgaacatcgacatcttga
acgcacattgcggcttcgggtcactcccggagccacgcctgtccgagggtcggcaaactg
acatcgctcgagcaagcgccattcaagcctcgaagcgcatcgggcgcgtcgcgggagctc
tccggcgctggagaagcacccccgtccgcctctgaactgcaggaagacgtcggcccgtct
ccgccgcgaaagcggtgggccgagagacgttgctcgcaagaacgatcgtctctcgcccgt
cacgg-------agcgagtcgcttgggag----------cgaga--gggcaccg----cg
ccgcc------ttctt-cgcgcccagctt-cccccaa---acgaagc----------tcc
ggc-------ttcatttgtttgtcaatc
>Dsem6/5
acgtatgtgtaggttgt-----gcttcggccgccgacaccatctgtca-ccaatccacgg
-ccggtcgtcgtggc---------------------------------------------
--gagtctacc-ccgtccccctcccccagctgc-cgggaggga---ac-tatggg----c
cgggagccgcc----gctggcggacggtc-----aagtccaccgctcaaggcgcttcgca
gcggtggcgggcttggg-ccagtgcgagtggagcc----cccgtatcatcgcggggg--c
accgctcgcgg-ccctcgccgtcgaaagtcctgccggga-----gaaagtgtcgacaacg
cgcgctcgaccgtcttc----tcccgaggcccggcgctg----gtggac-----tcctta
gaacggagatggccagtt--cttcaagcccggaac-ttttttttctcactacgtcgtgtg
t--aacatg-aaacttgaaccttcgagagaaggcttggacgttcccgagaggggaccgaa
aagtgactttcgagagactactctaagcggtggatcactcggctcgtgcgtcgatgaaga
gcgcagccagctgcgtgaattaatgtgaattgcaggacacattgaacatcgacatcttga
acgcacattgcggcttcgggtcactcccggagccacgcctgtccgagggtcggcaaactg
acatcgctcgagcaagcgccattcaagcctcgaagcgcatcgggcgcgtcgcgggagctc
tccggcgctggagaagcacccccgtccgcctctgaactgcaggaagacgtcggcccgtct
ccgccgcgaaagcggtgggccgagagacgttgctcgcaagaacgatcgtctctcgcccgt
cacgg-------agcgagtcgcttgggag----------cgaga--gggcaccg----cg
ccgcc------ttctt-cgcgcccagctt-cccccaa---acgaagc----------tcc
ggc-------ttcatttgtttgtcaatc
>Dsem6/6
acgtatgtgtaggttgt-----gcttcggccgccgacaccatctgtca-ccaatccacgg
-ccggtcgtcgtggc---------------------------------------------
--gagtctacc-ccgtccccctcccccagctgc-cgggaggga---ac-tatggg----c
cgggagccgcc----gctggcggacggtc-----aagtccaccgctcaaggcgcttcgca
gcggtggcgggcttggg-ccagtgcgagtggagcc----cccgtatcatcgcggggg--c
accgctcgcgg-ccctcgccgtcgaaagtcctgccggga-----gaaagtgtcgacaacg
cgcgctcgaccgtcttc----tcccgaggcccggcgctg----gtggac-----tcctta
gaacggagatggccagtt--cttcaagcccggaac-ttttttttctcactacgtcgtgtg
t--aacatg-aaacttgaaccttcgagagaaggcttggacgttcccgagaggggaccgaa
aagtgactttcgagagactactctaagcggtggatcactcggctcgtgcgtcgatgaaga
gcgcagccagctgcgtgaattaatgtgaattgcaggacacattgaacatcgacatcttga
acgcacattgcggcttcgggtcactcccggagccacgcctgtccgagggtcggcaaactg
acatcgctcgagcaagcgccattcaagcctcgaagcgcatcgggcgcgtcgcgggagctc
tccggcgctggagaagcacccccgtccgcctctgaactgcaggaagacgtcggcccgtct
ccgccgcgaaagcggtgggccgagagacgttgctcgcaagaacgatcgtctctcgcccgt
cacgg-------agcgagtcgcttgggag----------cgaga--gggcaccg----cg
ccgcc------ttctt-cgcgcccagctt-cccccaa---acgaagc----------tcc
ggc-------ttcatttgtttgtcaatc
>Dsem6/7
acgtatgtgtaggttgt-----gcttcggccgccgacaccatctgtca-ccaatccacgg
-ccagtcgtcgtggc---------------------------------------------
--gagtctacc-ccgtccccctcccccagctgc-cgggaggga---ac-tatggg----c
cgggagccgcc----gctggcggacggtc-----aagtccaccgctcaaggcgcttcgca
gcggtggcgggcttggg-ccagtgcgagtggagcc----cccgtatcatcgcggggg--c
accgctcgcgg-ccctcgccgtcgaaagtcctgccggga-----gaaagtgtcgacaacg
cgcgctcgaccgtcttc----tcccgaggcccggcgctg----gtggac-----tcctta
gaacggagatggccagtt--cttcaagcccggaac-ttttttttctcactacgtcgtgtg
t--aacatg-aaacttgaaccttcgagagaaggcttggacgttcccgagaggggaccgaa
aagtgactttcgagagactactctaagcggtggatcactcggctcgtgcgtcgatgaaga
gcgcagccagctgcgtgaattaatgtgaattgcaggacacattgaacatcgacatcttga
acgcacattgcggcttcgggtcactcccggagccacgcctgtccgagggtcggcaaactg
acatcgctcgagcaagcgccattcaagcctcgaagcgcatcgggcgcgtcgcgggagctc
tccggcgctggagaagcacccccgtccgcctctgaactgcaggaagacgtcggcccgtct
ccgccgcgaaagcggtgggccgagagacgttgctcgcaagaacgatcgtctctcgcccgt
cacgg-------agcgagtcgcttgggag----------cgaga--gggcaccg----cg
ccgcc------ttctt-cgcgcccagctt-cccccaa---acgaagc----------tcc
ggc-------ttcatttgtttgtcaatc
>Dsem6/8
acgtatgtgtaggttgt-----gcttcggccgccgacaccatctgtca-ccaatccacgg
-ccggtcgtcgtggc---------------------------------------------
--gagtctacc-ccgtccccctcccccagctgc-cgggaggga---ac-tatggg----c
cgggagccgcc----gctggcggacggtc-----aagtccaccgctcaaggcgcttcgca
gcggtggcgggcttggg-ccagtgcgagtggagcc----cccgtatcatcgcggggg--c
accgctcgcgg-ccctcgccgtcgaaagtcctgccggga-----gaaagtgtcgacaacg
cgcgctcgaccgtcttc----tcccgaggcccggcgctg----gtggac-----tcctta
gaacggagatggccagtt--cttcaagcccggaac-ttttttttctcactacgtcgtgtg
t--aacatg-aaacttgaaccttcgagagaaggcttggacgttcccgagaggggaccgaa
aagtgactttcgagagactactctaagcggtggatcactcggctcgtgcgtcgatgaaga
gcgcagccagctgcgtgaattaatgtgaattgcaggacacattgaacatcgacatcttga
acgcacattgcggcttcgggtcactcccggagccacgcctgtccgagggtcggcaaactg
acatcgctcgagcaagcgccattcaagcctcgaagcgcatcgggcgcgtcgcgggagctc
tccggcgctggagaagcacccccgtccgcctctgaactgcaggaagacgtcggcccgtct
ccgccgcgaaagcggtgggccgagagacgttgctcgcaagaacgatcgtctctcgcccgt
cacgg-------agcgagtcgcttgggag----------cgaga--gggcaccg----cg
ccgcc------ttctt-cgcgcccagctt-cccccaa---acgaagc----------tcc
ggc-------ttcatttgtttgtcaatc
>Dtru106/1
acgataggaaaagagcagaa----------------------------------ccatgg
------------------------------------------------------------
-gcggctcgc--ctctctctctctttcttcatc-aaaaatcaa---tcccacggc----c
gggttgtcgcgcgcgacgacacggtcacc-----aagcccaccgc-aaacgcgcttc-tg
gcggtggcgggcgatga-ctccgacgcgggtggccggggaccgagaggtctccggag--a
ggcccgcaagg-caatcgccgtcgaaagtcctgccgggaaatggaa--------------
-gcgcttttccact-cc----ccgacaggcccggtgctgccccgtggactcc--------
gagaggagatggcggg---------ggctgccggtttttttctcgttctcacgttgcgtg
taaaacctg-aaatacttaccttcgagagaaggcttggacgttcccgagaggggaccgaa
aagtgactttcgagagattactctaggcggtggatcactcggctcgtgcgtcgatgaaga
gcgcagccagctgcgtgaattaatgtgaattgcaggacacattgaacatcgacatcttga
acgcacattgcggcttcgggtcactcccggagccacgcctgtccgagggtcggcaaactg
acatcgctcgatcgatcgacacctcgatct---agcgcatcgggcgcgtcgcgggagctc
tccggccagggagaagcacccccgtccgcctttgaacttctggaagacgtcgacggtgtc
ccacca---------------gagagacgttgctcgca--atcgaacgactctcgccgtt
gggat-ttttttcagccgtcgctggggga----------gaagagagcgctct-------
---ct------ctcca-tctcctccgcttctaccgaag--gggaa---------------
-------------aaaaaaatatcaatc
>Dtru106/2
acgataggaaaagagcagaa----------------------------------ccatgg
------------------------------------------------------------
-gcggctcgc--ctctctctctctttcttcatc-aaaaatcaa---tcccacggc----c
gggttgtcgcgcgcgacgacacggtcacc-----aagcccaccgc-aaacgcgcttc-tg
gcggtggcgggcgatga-ctccgacgcgggtggccggggaccgagaggtctccggag--a
ggcccgcaagg-caatcgccgtcgaaagtcctgccgggaaatggaa--------------
-gcgcttttccact-cc----ccgacaggcccggtgctgccccgtggactcc--------
gagaggagatggcggg---------ggctgccggtttttttctcgttctcacgttgcgtg
taaaacctg-aaatacttaccttcgagagaaggcttggacgttcccgagaggggaccgaa
aagtgactttcgagagattactctaggcggtggatcactcggctcgtgcgtcgatgaaga
gcgcagccagctgcgtgaattaatgtgaattgcaggacacattgaacatcgacatcttga
acgcacattgcggcttcgggtcactcccggagccacgcctgtccgagggtcggcaaactg
acatcgctcgatcgatcgacacctcgatct---agcgcatcgggcgcgtcgcgggagctc
tccggccagggagaagcacccccgtccgcctttgaacttctggaagacgtcgacggtgtc
ccacca---------------gagagacgttgctcgca--atcgaacgactctcgccgtt
gggat-ttttttcagccgtcgctggggga----------gaagagagcgctct-------
---ct------ctcca-tctcctccgcttctaccgaag--gggaa---------------
-------------aaagaaatatcaatc
>Dtru106/3
acgataggaaaagagcagaa----------------------------------ccatgg
------------------------------------------------------------
-gcggctcgc--ctctctctctctttcttcatc-aaaaatcaa---tcccacggc----c
gggttgtcgcgcgcgacgacacggtcacc-----aagcccaccgc-aaacgcgcttc-tg
gcggtggcgggcgatga-ctccgacgcgggtggccggggaccgagaggtctccggag--a
ggcccgcaagg-caatcgccgtcgaaagtcctgccgggaaatggaa--------------
-gcgcttttccact-cc----ccgacaggcccggtgctgccccgtggactcc--------
gagaggagatggcggg---------ggctgccggtttttttctcgttctcacgttgcgtg
taaaacctg-aaatacttaccttcgagagaaggcttggacgttcccgagaggggaccgaa
aagtgactttcgagagattactctaggcggtggatcactcggctcgtgcgtcgatgaaga
gcgcagccagctgcgtgaattaatgtgaattgcaggacacattgaacatcgacatcttga
acgcacattgcggcttcgggtcactcccggagccacgcctgtccgagggtcggcaaactg
acatcgctcgatcgatcgacacctcgatct---agcgcatcgggcgcgtcgcgggagctc
tccggccagggagaagcacccccgtccgcctttgaacttctggaagacgtcgacggtgtc
ccacca---------------gagagacgttgctcgca--atcgaacgactctcgccgtt
gggat-ttttttcagccgtcgctggggga----------gaagagagcgctct-------
---ct------ctcca-tctcctccgcttctaccgag---gggaa---------------
-------------aaaaaaatatcaatc
>Dtru106/4
acgataggaaaagagcagaa----------------------------------ccatgg
------------------------------------------------------------
-gcggctcgc--ctctctctctctttcttcatc-aaaaatcaa---tcccacggc----c
gggttgtcgcgcgcgacgacacggtcacc-----aagcccaccgc-aaacgcgcttc-tg
gcggtggcgggcgatga-ctccgacgcgggtggccggggaccgagaggtctccggag--a
ggcccgcaagg-caatcgccgtcgaaagtcctgccgggaaatggaa--------------
-gcgcttttccact-cc----ccgacaggcccggtgctgccccgtggactcc--------
gagaggagatggcggg---------ggctgccggtttttttctcgttctcacgttgcgtg
taaaacctg-aaatacttaccttcgagagaaggcttggacgttcccgagaggggaccgaa
aagtgactttcgagagattactctaggcggtggatcactcggctcgtgcgtcgatgaaga
gcgcagccagctgcgtgaattaatgtgaattgcaggacacattgaacatcgacatcttga
acgcacattgcggcttcgggtcactcccggagccacgcctgtccgagggtcggcaaactg
acatcgctcgatcgatcgacacctcgatct---agcgcatcgggcgcgtcgcgggagctc
tccggccagggagaagcacccccgtccgcctttgaacttctggaagacgtcgacggtgtc
ccacca---------------gagagacgttgctcgca--atcgaacgactctcgccgtt
gggat-ttttttcagccgtcgctggggga----------gaagagagcgctct-------
---ct------ctcca-tctcctccgcttctaccgaa---gggaa---------------
-------------aaaaaaatatcaatc
>Dtru106/5
acgataggaaaagagcagaa----------------------------------ccatgg
------------------------------------------------------------
-gcggctcgc--ctctctctctctttcttcatc-aaaaatcaa---tcccacggc----c
gggttgtcgcgcgcgacgacacggtcacc-----aagcccaccgc-aaacgcgcttc-tg
gcggtggcgggcgatga-ctccgacgcgggtggccggggaccgagaggtctccggag--a
ggcccgcaagg-caatcgccgtcgaaagtcctgccgggaaatggaa--------------
-gcgcttttccact-cc----ccgacaggcccggtgctgccccgtggactcc--------
gagaggagatggcggg---------ggctgccggtttttttctcgttctcacgttgcgtg
taaaacctg-aaatacttaccttcgagagaaggcttagacgttcccgagaggggaccgaa
aagtgactttcgagagattactctaggcggtggatcactcggctcgtgcgtcgatgaaga
gcgcagccagctgcgtgaattaatgtgaattgcaggacacattgaacatcgacatcttga
acgcacattgcggcttcgggtcactcccggagccacgcctgtccgagggtcggcaaactg
acatcgctcgatcgatcgacacctcgatct---agcgcatcgggcgcgtcgcgggagctc
tccggccagggagaagcacccccgtccgcctttgaacttctggaagacgtcgacggtgtc
ccacca---------------gagagacgttgctcgca--atcgaacgactctcgccgtt
gggat-ttttttcagccgtcgctggggga----------gaagagagcgctct-------
---ct------ctcca-tctcctccgcttctaccgaag--gggaa---------------
-------------aaaaaaatatcaatc
>Dtru106/6
acgataggaaaagagcagaa----------------------------------ccatgg
------------------------------------------------------------
-gcggctcgc--ctctctctctctttcttcatc-aaaaatcaa---tcccacggc----c
gggttgtcgcgcgcgacgacacggtcacc-----aagcccaccgc-aaacgcgcttc-tg
gcggtggcgggcgatga-ctccgacgcgggtggccggggaccgagaggtctccggag--a
ggcccgcaagg-caatcgccgtcgaaagtcctgccgggaaatggaa--------------
-gcgcttttccact-cc----ccgacaggcccggtgctgccccgtggactcc--------
gagaggagatggcggg---------ggctgccggtttttttctcgttctcacgttgcgtg
taaaacctg-aaatacttaccttcgagagaaggcttggacgttcccgagaggggaccgaa
aagtgactttcgagagattactctaggcggtggatcactcggctcgtgcgtcgatgaaga
gcgcagccagctgcgtgaattaatgtgaattgcaggacacattgaacatcgacatcttga
acgcacattgcggcttcgggtcactcccggagccacgcctgtccgagggtcggcaaactg
acatcgctcgatcgatcgacacctcgatct---agcgcatcgggcgcgtcgcgggagctc
tccggccagggagaagcacccccgtccgcctttgaacttctggaagacgtcgacggtgtc
ccacca---------------gagagacgttgctcgca--atcgaacgactctcgccgtt
gggat-ttttttcagccgtcgctggggga----------gaagagagcgctct-------
---ct------ctcca-tctcctccgcttctaccgaa---gggga---------------
-------------aaaaaaatatcaatc
>Dtru113/1
acgatag--taagagcagaa-----------------------------------cacgg
------------------------------------------------------------
-gcggctcgc--ctctctctctctttcttcatcaaaaaatcaa---tcccacggc----c
gggtcgtcgcgcgcgacgacccggtcacc-----aagcccaccgc-aaacgcgcttc-tg
gcggtggcgggcgatga-ctcctacgcgggtggccggggaccgagaggtctccggag--a
gacccgcaagg-caatcgccgtcgaaagtcctgccgggaaatggaa--------------
-gcgcttttccact-cc----ccgacaggcccggtgctgccccgtggactcc--------
gagaggagatggcggg---------ggctgccggtttttttctcgttcccacgttgcgtg
ttaaacctg-aaatacttaccttcgagagaaggcttggacgttcccgagaggggaccgaa
aagtgactttcgagagattactctaggcggtggatcactcggctcgtgcgtcgatgaaga
gcgcagccagctgcgtgaattaatgtgaattgcaggacacattgaacatcgacatcttga
acgcacattgcggcttcgggtcactcccggagccacgcctgtccgagggtcggcaaactg
acatcgctcgatcgatcgacacctcgatct---agcgcatcgggcgcgtcgcgggagctc
tccggccagggagaagcacccccgtccgccttcgaacttctggaagacgtcgacggtgtc
ccacca---------------gagagacgttgctcgca--atcgaacgactctcgccgtt
gggatatttcttcacccgtcgctggcgga----------gaagag-gggctctagcgcta
aagct------ctctc-tctctcctccgcttccaccg---aaggg---------------
----------aaaaaacaaatatcaatc
>Dtru113/2
acgatag--taagagcagaa-----------------------------------cacgg
------------------------------------------------------------
-gcggctcgc--ctctctctctctttcttcatcaaaaaatcaa---tcccacgtc----c
gggtcgtcgcgcgcgacgacccggtcacc-----aagcccaccgc-aaacgcgcttc-tg
gcggtggcgggcgatga-ctcctacgcgggtggccggggaccgagaggtctccggag--a
gacccgcaagg-caatcgccgtcgaaagtcctgccgggaaatggaa--------------
-gcgcttttccact-cc----ccgacaggcccggtgctgccccgtggactcc--------
gagaggagatggcggg---------ggctgccggtttttttctcgttctcacgttgcgtg
ttaaacctg-aaatacttaccttcgagagaaggcttggacgttcccgagaggggaccgaa
aagtgactttcgagagattactctaggcggtggatcactcggctcgtgcgtcgatgaaga
gcgcagccagctgcgtgaattaatgtgaattgcagggcacattgaacatcgacatcttga
acgcacattgcggcttcgggtcactcccggagccacgcctgtccgagggtcggcaaactg
acatcgctcgatcgatcgacacctcgatct---agcgcatcgggcgcgtcgcgggagctc
tccggccagggagaagcacccccgtccgccttcgaacttctggaagacgtcgacggtgtc
ccacca---------------gagagacgttgctcgca--atcgaacgactctcgccgtt
gggatattttttcacccgtcgctggcgga----------gaagag-gggctctagcgcta
aagct------ctctc-tctctcctccgcttccaccg---aaggg---------------
----------aaaaaacaaatatcaatc
>Dtru113/3
acgatag--taagagcagaa-----------------------------------cacgg
------------------------------------------------------------
-gcggctcgc--ctctctctctctttcttcatcaaaaaatcaa---tcccacggc----c
gggttgtcgcgcgcgacgacccggtcacc-----aagcccaccgc-aaacgcgcttc-tg
gcggtggcgggcgatga-ctcctacgcgggtggccggggaccgagaggtctccggag--a
gacccgcaagg-caatcgccgtcgaaagtcctgccgggaaatggaa--------------
-gcgcttttccact-cc----ccgacaggcccggtgctgccccgtggactcc--------
gagaggagatggcggg---------ggctgccggtttttttctcgttcccacgttgcgtg
ttaaacctg-aaatacttaccttcgagagaaggcttggacgttcccgagaggggaccgaa
aagtgactttcgagagattactctaggcggtggatcactcggctcgtgcgtcgatgaaga
gcgcagccagctgcgtgaattaatgtgaattgcaggacacattgaacatcgacatcttga
acgcacattgcggcttcgggtcactcccggagccacgcctgtccgagggtcggcaaactg
acatcgctcgatcgatcgacacctcgatct---agcgcatcgggcgcgtcgcgggagctc
tccggccagggagaagcacccccgtccgccttcgaacttctggaagacgtcgacggtgtc
ccacca---------------gagagacgttgctcgca--atcgaacgactctcgccgtt
gggatatttcttcacccgtcgctggcgga----------gaagag-gggctctagcgcta
aagct------ctctc-tctctcctccgcttccaccg---aaggg---------------
----------aaaaaacaaatatcaatc
>Dtru123/1
acgataggaaaggggcagaa-----------------------------------catgg
------------------------------------------------------------
-gcggctcgc--ctctctctctctttcttcatc-aaaaatcaa---tcccacggc----c
gggttgtcgcgcgcgacgacccggtcacc-----aagcccaccgc-aaacgcgcttc-tg
gcggtggcgggcgatga-ctccgacgcgggtggccggggaccgagaggtctccggag--a
gacccgcaagg-caatcgccgtcgaaagtcctgccgggaaatggaa--------------
-gcgcttttccact-cc----cggacaggcccggtgctgccccgtggactcc--------
gagaggagatggcggg---------ggctgccggtttttttctcgttctcacgttgcgtg
ttaaacctg-aaatacttaccttcgagagaaggcttggacgttcccgagaggggaccgaa
aagtgactttcgagagattactctaggcggtggatcactcggctcgtgcgtcgatgaaga
gcgcagccagctgcgtgaattaatgtgaattgcaggacacattgaacatcgacatcttga
acgcacattgcggcttcgggtcactcccggagccacgcctgtccgagggtcggcaaactg
acatcgctcgatcgatcgacacctcgatct---agcgcatcgggcgcgtcgcgggagctc
tccggccagggagaagcacccccgtccgcctttgaacttctggaagacgtcgacggtgtc
ccacca---------------gagagacgttgttcgca--atcgaacgactctcgccgtt
gggatattttttcacccgtcgctgggggg----------gagaagagggctctagcgcta
aagct------ctatc-tctcctccgcttccacccga---aggga---------------
----------aaaatacaaatatcaatc
>Dtru123/2
acgataggaaaagagcagaa-----------------------------------catgg
------------------------------------------------------------
-gcggctcgc--ctctctctctctttcttcatc-aaaaatcaa---tcccacggc----c
gggttgtcgcgcgcgacgacccggtcacc-----aagcccaccgc-aaacgcgcttc-tg
gcggtggcgggcgatga-ctccgacgcgggtgaccggggaccgagaggtctccggag--a
gacccgcaagg-caatcgccgtcgaaagtcctgccgggaaatggaa--------------
-gcgcttttccact-cc----cggacaggcccggtgctgccccgtggactcc--------
gagaggagatggcggg---------ggctgccggtttttttctcgttctcacgttgcgtg
ttaaacctg-aaatacttaccttcgagagaaggcttggacgttcccgagaggggaccgaa
aagtgactttcgagagattactctaggcggtggatcactcggctcgtgcgtcgatgaaga
gcgcagccagctgcgtgaattaatgtgaattgcaggacacattgaatatcgacatcttga
acgcacattgcggcttcgggtcactcccggagccacgcctgtccgagggtcggcaaactg
acatcgctcgatcgatcgacacctcgatct---agcgcatcgggcgcgtcgcgggagctc
tccggccagggagaagcacccccgtccgcctttgaacttctggaagacgtcgacggtgtc
ccacca---------------gagagacgttgctcgca--atcgaacgactctcgccgtt
gggatattttttcacccgtcgctgggggg----------gagaagagggctctagcgcta
aagct------ctatc-tctcctccgcttccacccga---aggga---------------
----------aaaatacaaatatcaatc
>Dtru123/3
acgataggaaaagagcagaa-----------------------------------catgg
------------------------------------------------------------
-gcggctcgc--ctctctctctctttcttcatc-aaaaatcaa---tcccacggc----c
gggttgtcgcgcgcgacgacccggtcacc-----aagcccaccgc-aaacgcgcttc-tg
gcggtggcgggcgatga-ctccgacgcgggtggccggggaccgagaggtctccggag--a
gacccgcaagg-caatcgccgtcgaaagttctgccgggaaatggaa--------------
-gcgcttttccact-cc----cggacaggcccggtgctgccccgtggactcc--------
gagaggagatggcggg---------ggctgccggtttttttctcgttctcacgttgcgtg
ttaaacctg-aaatacttaccttcgagagaaggcttggacgttcccgagaggggaccgaa
aagtgactttcgagagattactctaggcggtggatcactcggctcgtgcgtcgatgaaga
gcgcagccagctgcgtgaattaatgtgaattgcaggacacattgaacatcgacatcttga
acgcacattgcggcttcgggtcactcccggagccacgcctgtccgagggtcggcaaactg
acatcgctcgatcgatcgacacctcgatct---agcgcatcgggcgcgtcgcgggagctc
tccggccagggagaagcacccccgtccgcctttgaacttctggaagacgtcgacggtgtc
ccacca---------------gagagacgttgctcgca--atcgaacgactctcgccgtt
gggatattttttcacccgtcgctgggggg----------gagaagagggctctagcgcta
aagct------ctatc-tctcctccgcttccacccga---aggga---------------
----------aaaatacaaatatcaatc
>Dtru123/4
acgataggaaaagagcagaa-----------------------------------catgg
------------------------------------------------------------
-gcggctcgc--ctctctctctctttcttcatc-aaaaatcaa---tcccacggc----c
gggttgtcgcgcgcgacgacccggtcacc-----aagcccaccgc-aaacgcgcttc-tg
gcggtggcgggcgatga-ctccgacgcgggtgaccggggaccgagaggtctccggag--a
gacccgcaagg-caatcgccgtcgaaagtcctgccgggaaatggaa--------------
-gcgcttttccact-cc----cggacaggcccggtgctgccccgtggactcc--------
gagaggagatggcggg---------ggctgccggtttttttctcgttctcacgttgcgtg
ttaaacctg-aaatacttaccttcgagagaaggcttggacgttcccgagaggggaccgaa
aagtgactttcgagagattactctaggcggtggatcactcggctcgtgcgtcgatgaaga
gcgcagccagctgcgtgaattaatgtgaattgcaggacacattgaatatcgacatcttga
acgcacattgcggcttcgggtcactcccggagccacgcctgtccgagggtcggcaaactg
acatcgctcgatcgatcgacacctcgatct---agcgcatcgggcgcgtcgcgggagctc
tccggccagggagaagcacccccgtccgcctttgaacttctggaagacgtcgacggtgtc
ccacca---------------gagagacgttgctcgca--atcgaacgactctcgccgtt
gggatattttttcacccgtcgctgggggg----------gagaagagggctctagcgcta
aagct------ctatc-tctcctccgcttccacccga---aggga---------------
----------aaaatacaaatatcaatc
>Dtru123/5
acgataggaaaagagcagaa-----------------------------------catgg
------------------------------------------------------------
-gcggctcgc--ctctctctctctttcttcatc-aaaaatcaa---tcccacggc----c
gggttgtcgcgcgcgacgacccggtcacc-----aagcccaccgc-aaacgcgcttc-tg
gcggtggcgggcgatga-ctccgacgcgggtgaccggggaccgagaggtctccggag--a
gacccgcaagg-caatcgccgtcgaaagtcctgccgggaaatggaa--------------
-gcgcttttccact-cc----cggacaggcccggtgctgccccgtggactcc--------
gagaggagatggcggg---------ggctgccggtttttttctcgttctcacgttgcgtg
ttaaacctg-aaatacttaccttcgagagaaggcttggacgttcccgagaggggaccgaa
aagtgactttcgagagattactctaggcggtggatcactcggctcgtgcgtcgatgaaga
gcgcagccagctgcgtgaattaatgtgaattgcaggacacattgaatatcgacatcttga
acgcacattgcggcttcgggtcactcccggagccacgcctgtccgagggtcggcaaactg
acatcgctcgatcgatcgacacctcgatct---agcgcatcgggcgcgtcgcgggagctc
tccggccagggagaagcacccccgtccgcctttgaacttctggaagacgtcgacggtgtc
ccacca---------------gagagacgttgctcgca--atcgaacgactctcgccgtt
gggatattttttcacccgtcgctgggggg----------gagaagagggctctagcgcta
aagct------ctatc-tctcctccgcttccacccga---aggga---------------
----------aaaatacaaatatcaatc
>Dtru123/6
acgataggaaaagagcagaa-----------------------------------catgg
------------------------------------------------------------
-gcggctcgc--ctctctctctctttcttcatc-aaaaatcaa---tcccacggc----c
gggttgtcgcgcgcgacgacccggtcacc-----aagcccaccgc-aaacgcgcttc-tg
gcggtggcgggcgatga-ctccgacgcgggtgaccggggaccgagaggtctccggag--a
gacccgcaagg-caatcgccgtcgaaagtcctgccgggaaatggaa--------------
-gcgcttttccact-cc----cggacaggcccggtgctgccccgtggactcc--------
gagaggagatggcggg---------ggctgccggtttttttctcgttctcacgttgcgtg
ttaaacctg-aaatacttaccttcgagagaaggcttggacgttcccgagaggggaccgaa
aagtgactttcgagagattactctaggcggtggatcactcggctcgtgcgtcgatgaaga
gcgcagccagctgcgtgaattaatgtgaattgcaggacacattgaatatcgacatcttga
acgcacattgcggcttcgggtcactcccggagccacgcctgtccgagggtcggcaaactg
acatcgctcgatcgatcgacacctcgatct---agcgcatcgggcgcgtcgcgggagctc
tccggccagggagaagcacccccgtccgcctttgaacttctggaagacgtcgacggtgtc
ccacca---------------gagagacgttgctcgca--atcgaacgactctcgccgtt
gggatattttttcacccgtcgctgggggg----------gagaagagggctctagcgcta
aagct------ctatc-tctcctccgcttccacccga---aggga---------------
----------aaaatacaaatatcaatc
>Dtru123/7
acgataggaaaagagcagaa-----------------------------------catgg
------------------------------------------------------------
-gcggctcgc--ctctctctctctttcttcatc-aaaaatcaa---tcccacggc----c
gggttgtcgcgcgcgacgacccggtcacc-----aagcccaccgc-aaacgcgcttc-tg
gcggtggcgggcgatga-ctccgacgcgggtgaccggggaccgagaggtctccggag--a
gacccgcaagg-caatcgccgtcgaaagtcctgccgggaaatggaa--------------
-gcgcttttccact-cc----cggacaggcccggtgctgccccgtggactcc--------
gagaggagatggcggg---------ggctgccggtttttttctcgttctcacgttgcgtg
ttaaacctg-aaatacttaccttcgagagaaggcttggacgttcccgagaggggaccgaa
aagtgactttcgagagattactctaggcggtggatcactcggctcgtgcgtcgatgaaga
gcgcagccagctgcgtgaattaatgtgaattgcaggacacattgaatatcgacatcttga
acgcacattgcggcttcgggtcactcccggagccacgcctgtccgagggtcggcaaactg
acatcgctcgatcgatcgacacctcgatct---agcgcatcgggcgcgtcgcgggagctc
tccggccagggagaagcacccccgtccgcctttgaacttctggaagacgtcgacggtgtc
ccacca---------------gagagacgttgctcgca--atcgaacgactctcgccgtt
gggatattttttcacccgtcgctgggggg----------gagaagagggctctagcgcta
aagct------ctatc-tctcctccgcttccacccga---aggga---------------
----------aaaatacaaatatcaatc
>Dtru123/8
acgataggaaaagagcagaa-----------------------------------catgg
------------------------------------------------------------
-gcggctcgc--ctctctctctctttcttcatc-aaaaatcaa---tcccacggc----c
gggctgtcgcgcgcgacgacccggtcacc-----aagcccaccgc-aaacgcgcttc-tg
gcggtggcgggcgatga-ctccgacgcgggtgaccggggaccgagaggtctccggag--a
gacccgcaagg-caatcgccgtcgaaagtcctgccgggaaatggaa--------------
-gcgcttttccact-cc----cggacaggcccggtgctgccccgtggactcc--------
gagaggagatggcggg---------ggctgccggtttttttctcgttctcacgttgcgtg
ttaaacctg-aaatacttaccttcgagagaaggcttggacgttcccgagaggggaccgaa
aagtgactttcgagagattactctaggcggtggatcactcggctcgtgcgtcgatgaaga
gcgcagccagctgcgtgaattaatgtgaattgcaggacacattgaatatcgacatcttga
acgcacattgcggcttcgggtcactcccggagccacgcctgtccgagggtcggcaaactg
acatcgctcgatcgatcgacacctcgatct---agcgcatcgggcgcgtcgcgggagctc
tccggccagggagaagcacccccgtccgcctttgaacttctggaagacgtcgacggtgtc
ccacca---------------gagagacgttgctcgca--atcgaacgactctcgccgtt
gggatattttttcacccgtcgctgggggg----------gagaagagggctctagcgcta
aagct------ctatc-tctcctccgcttccacccga---aggga---------------
----------aaaatacaaatatcaatc
>Dtru59/1
acgataggaaaagagcagaa-----------------------------------catgg
------------------------------------------------------------
-gcggctcgcctctctctctctctttcttcatc-aaaaatcaa---tcccacggc----c
gggttgtcgcgcgcgacgacccggtcacc-----aagcccaccgc-aaacgcgcttc-tg
gcggtggcgggcgatga-ctccgacgcgggtggccggggaccgagaggtctccggag--a
ggcccgcaagg-caatcgccgtcgaaggtcctgccgggaaatggaa--------------
-gcgcttttccactccc----ccgacaggcccggtgctgccccgtggactcc--------
gagaggagatggcggg---------ggctgccggtttttttctcgttctcacgttgcgtg
taaaacctg-aaatacttaccttcgagagaaggcttggacgttcccgagaggggaccgaa
aagtgactttcgagagattactctaggcggtggatcactcggctcgtgcgtcgatgaaga
gcgcagccagctgcgtgaattaatgtgaattgcaggacacattgaacatcgacatcttga
acgcacattgcggcttcgggtcactcccggagccacgcctgtccgagggtcggcaaactg
acatcgctcgatcgatcgacacctcgatct---agcgcatcgggcgcgtcgcgggagctc
tccggccagggagaagcacccccgtccgcctttgaacttctggaagacgtcgacggtgtc
ccacca---------------gagagacgttgctcgca--atcgaacgactctcgccgtt
gggat-ttttttcagccgtcgctggggga----------gaagagagcgctct-------
---ct------ctcca-tctcctccgcttctaccgaa---ggga----------------
-------------aaaaaaatatcaatc
>Dtru59/2
acgatagggaaagagcagaa-----------------------------------cgtgg
------------------------------------------------------------
-gcggctcgc--ctctctctctctttcttcatc-aaaaatcaa---tcccacggc----c
gggttgtcgcgcgcgacgacacggtcacc-----aagcccaccgc-aaacgcgcttc-tg
gcggtggcgggcgatga-ctctgacgcgggtggccggggaccgagaggtctccggag--a
ggcccgcaagg-caatcgccgtcgaaagtcctgccgggaaatggaa--------------
-gcgcttttccact-cc----ccgacaggcccggtgctgccccgtggactcc--------
gagaggagatggcggg---------ggctgccggtttttttctcgttctcacgttgcgtg
taaaacctg-aaatacttaccttcgagagaaggcttggacgttcccgagaggggaccgaa
aagtgactttcgagagattactctaggcggtggatcactcggctcgtgcgtcgatgaaga
gcgcagccagctgcgtgaattaatgtgaattgcaggacacattgaacatcgacatcttga
acgcacattgcggcttcgggtcactcccggagccacgcctgtccgagggtcggcaaactg
acatcgctcgatcgatcgacacctcgatct---agcgcatcgggcgcgtcgcgggagctc
tccggccagggagaagcacccccgtccgcctttgaacttctggaagacgtcgacggtgtc
ccacca---------------gagagacgttgctcgca--atcgaacgactctcgccgtt
gggat-ttttttcagccgtcgctggggga----------gaagagagcgctct-------
---ct------ctcca-tctcctccgcttctaccgaa---gggaa---------------
-------------aaaaaaatatcaatc
>Dtru59/3
acgataggaaaagagcagaa-----------------------------------cgtgg
------------------------------------------------------------
-gcggctcgc--ctctctctctctttcttcatc-aaaaatcaa---tcccacggc----c
gggttgtcgcgcgcgacgacacggtcacc-----aagcccaccgc-aaacgcgcttc-tg
gcggtggcgggcgatga-ctctgacgcgggtggccggggaccgagaggtctccggag--a
ggcccgcaagg-caatcgccgtcgaaagtcctgccgggaaatggaa--------------
-gcgcttttccact-cc----ccgacaggcccggtgctgccccgtggactcc--------
gagaggagatggcggg---------ggctgccggtttttttctcgttctcacgttgcgtg
taaaacctg-aaatacttaccttcgagagaaggcttggacgttcccgagaggggaccgaa
aagtgactttcgagagattactctaggcggtggatcactcggctcgtgcgtcgatgaaga
gcgcagccagctgcgtgaattaatgtgaattgcaggacacattgaacatcgacatcttga
acgcacattgcggcttcgggtcactcccggagccacgcctgtccgagggtcggcaaactg
acatcgctcgatcgatcgacacctcgatct---agcgcatcgggcgcgtcgcgggagctc
tccggccagggagaagcacccccgtccgcctttgaacttctggaagacgtcgacggtgtc
ccacca---------------gagagacgttgctcgca--atcgaacgactctcgccgtt
gggat-ttttttcagccgtcgctggggga----------gaagagagcgctct-------
---ct------ctcca-tctcctccgcttctaccgaa---gggaa---------------
-------------aaaaaaatatcaatc
>Dtru59/4
acgataggaaaagagcagaa-----------------------------------cgtgg
------------------------------------------------------------
-gcggctcgc--ctctctctctctttcttcatc-aaaaatcaa---tcccacggc----c
gggttgtcgcgcgcgacgacacggtcacc-----aagcccaccgc-aaacgcgcttc-tg
gcggtggcgggcgatga-ctctgacgcgggtggccggggaccgagaggtctccggag--a
ggccagcaagg-caatcgccgtcgaaagtcctgccgggaaatggaa--------------
-gcgcttttccact-cc----ccgacaggcccggtgctgccccgtggactcc--------
gagaggagatggcggg---------ggctgccggtttttttctcgttctcacgttgcgtg
taaaacctg-aaatacttaccttcgagagaaggcttggacgttcccgagaggggaccgaa
aagtgactttcgagagattactctaggcggtggatcactcggctcgtgcgtcgatgaaga
gcgcagccagctgcgtgaattaatgtgaattgcaggacacattgaacatcgacatcttga
acgcacattgcggcttcgggtcactcccggagccacgcctgtccgagggtcggcaaactg
acatcgctcgatcgatcgacacctcgatct---agcgcatcgggcgcgtcgcgggagctc
tccggccagggagaagcacccccgtccgcctttgaacttctggaagacgtcgacggtgtc
ccacca---------------gagagacgttgctcgca--atcgaacgactctcgccgtt
gggat-ttttttcagccgtcgctggggga----------gaagagagcgctct-------
---ct------ctcca-tctcctccgcttctaccgaa---gggaa---------------
-------------aaaaaaatatcaatc
>Dtru59/5
acgatag--taagagcagaa-----------------------------------catgg
------------------------------------------------------------
-gcggctcgcctctctctctctctttcttcatc-aaaaatcaa---tcccacggc----c
gggttgtcgcgcgcgacgacccggttacc-----aagcccaccgc-aaacgcgcttc-tg
gcggtggcgggcgatga-ctccgacgcgggtggccggggaccgagaggtctccggag--a
gacccgcaagg-caatcgccgtcgaaagtcctgccgggaaatggaa--------------
-gcgcttttccact-cc----cggacaggcccggtgctgccccgtggactcc--------
gagaggagatggcggg---------ggctgccggtttttttctcgttctcacgttgcgtg
ttaaacctg-aaatacttaccttcgagagaaggcttggacgttcccgagaggggaccgaa
aagtgactttcgagagattactctaggcggtggatcactcggctcgtgcgtcgatgaaga
gcgcagccagctgcgtgaattaatgtgaattgcaggacacattgaacatcgacatcttga
acgcacattgcggcttcgggtcactcccggagccacgcctgtccgagggtcggcaaactg
acatcgctcgatcgatcgacacctcgaact---agcgcatcgggcgcgtcgcgggagctc
tccggccagggagaagcacccccgtccgcctttgaacttctggaagacgtcgacggtgtc
ccacca---------------gagagacgttgctcgca--atcgaacgactctcgccgtt
gggattttttttcacccgtcgctggggga----------gaagag-gggctctagcgcta
aagct------ctctc-tctcctccgcttccacccga---aggga---------------
----------aaaacacaaatatcaatc
>Dtru59/6
acgatag--taagagcagaa-----------------------------------catgg
------------------------------------------------------------
-gcggctcgc--ctctctctctctttcttcatc-aaaaatcaa---tcccacggc----c
gggttgtcgcgcgcgacgacccggtcacc-----aagcccaccgc-aaacgcgcttc-tg
gcggtggcgggcgatga-ctccgacgcgggtggccggggaccgagaggtctccggag--a
gacccgcaagg-caatcgccgtcgaaagtcctgccgggaaatggaa--------------
-gcgcttttccact-cc----cggacaggcccggtgctgccccgtggactcc--------
gagaggagatggcggg---------ggctgccggtttttttctcgttctcacgttgcgtg
ttaaacctg-aaatacttaccttcgagagaaggcttggacgttcccgagaggggaccgaa
aagtgactttcgagagattactctaggcggtggatcactcggctcgtgcgtcgatgaaga
gcgcagccagctgcgtgaattaatgtgaattgcaggacacattgaacatcgacatcttga
acgcacattgcggcttcgggtcactcccggagccacgcctgtccgagggtcggcaaactg
acatcgctcgatcgatcgacacctcgatct---agcgcatcgggcgcgtcgcgggagctc
tccggccagggagaagcacccccgtccgcctttgaacttctggaagacgtcgacggtgtc
ccacca---------------gagagacgttgctcgca--atcgaacgactctcgccgtt
gggattttttttcacccgtcgctggggga----------gaagag-gggctctagcgcta
aagct------ctctc-tctcctccgcttccacccga---aggga---------------
----------aaaatacaaatatcaatc
>Dvar4/1
acgtatgtgtaggttgt-----gcttcggccgccgacaccatctgtca-ccaatccacgg
-ccggtcgtcgtggc---------------------------------------------
--gagtctacc-ccgtccccctcccccagctgc-tgggaggga---ac-tatggg----c
cgggagccgcc----gctggcggacggtc-----aagtccaccgctcaaggcgcttcgca
gcggtggcgggcttggg-ccagtgcgagtggagcc----cccgtatcatcgcggggg--c
accgctcgcgg-ccctcgccgtcgaaagtcctgccggga-----gaaagtgtcgacaacg
cgcgctcgaccgtcttc----tcccgaggcccggcgctg----gtggac-----tcctta
gaacggagatggccagtt--cttcaagcccggaac-ttttttttctcactacgtcgtgtg
t--aacatg-aaacttgaaccttcgagagaaggcttggacgttcccgagaggggaccgaa
aagtgactttcgagagactactctaagcggtggatcactcggctcgtgcgtcgatgaaga
gcgcagccagctgcgtgaattaatgtgaattgcaggacacattgaacatcgacatcttga
acgcacattgcggcttcgggtcactcccggagccacgcctgtccgagggtcggcaaactg
acatcgctcgagcaagcgccattcaagcctcgaagcgcatcgggcgcgtcgcgggagctc
tccggcgctggagaagcacccccgtccgcctctgaactgcaggaagacgtcggcccgtct
ccgccgcgaaagcggtgggccgagagacgttgctcgcaagaacgaccgtctctcgcccgt
cacgg-------agcgagtcgcttgggag----------cgaga--gggcaccg----cg
ccgcc------ttctt-cgcgcccagctt-cccccaa---acgaagc----------tcc
ggc-------ttcatttgtttgtcaatc
>Dvar4/2
acgtatgtgtaggttgt-----gcttcggccgccgacaccatctgtca-ccaatccacgg
cccggtcgtcgtggc---------------------------------------------
--gagtctacc-ccgtccccctcccccagctgc-tgggaggga---ac-tatggg----c
cgggagccgcc----gctggcggacggtc-----aagtccaccgctcaaggcgcttcgca
gcggtggcgggcttggg-ccagtgcgagtggagcc----cccgtatcatcgcggggg--c
accgctcgcgg-ccctcgccgtcgaaagtcctgccggga-----gaaagtgtcgacaacg
cgcgctcgaccgtcttc----tcccgaggcccggcgctg----gtggac-----tcctta
gaacggagatggccagtt--cttcaagcccggaac-ttttttttctcactacgtcgtgtg
t--aacatg-aaacttgaaccttcgagagaaggcttggacgttcccgagaggggaccgaa
aagtgactttcgagagactactctaagcggtggatcactcggctcgtgcgtcgatgaaga
gcgcagccagctgcgtgaattaatgtgaattgcaggacacattgaacatcgacatcttga
acgcacattgcggcttcgggtcactcccggagccacgcctgtccgagggtcggcaaactg
acatcgctcgagcaagcgccattcaagcctcgaagcgcatcgggcgcgtcgcgggagctc
tccggcgctggagaagcacccccgtccgcctctgaactgcaggaagacgtcggcccgtct
ccgccgcgaaagcggtgggccgagagacgttgctcgcaagaacgatcgtctctcgcccgt
cacgg-------agcgagtcgcttgggag----------cgaga--gggcaccg----cg
ccgcc------ttctt-cgcgcccagctt-cccccaa---acgaagc----------tcc
ggc-------ttcatttgtttgtcaatc
>Dvar4/3
acgtatgtgtaggttgt-----gcttcggccgccgacaccatctgtca-ccaatccacgg
-ccggtcgtcgtggc---------------------------------------------
--gagtctacc-ccgtccccctcccccagctgc-tgggaggga---ac-tatggg----c
cgggagccgcc----gctggcggacggtc-----aagtccaccgctcaaggcgcttcgca
gcggtggcgggcttggg-ccagtgcgagtggagcc----cccgtatcatcgcggggg--c
accgctcgcgg-ccctcgccgtcgaaagtcctgccggga-----gaaagtgtcgacaacg
cgcgctcgaccgtcttc----tcccgaggcccggcgctg----gtggac-----tcctta
gaacggagatggccagtt--cttcaagcccggaac-ttttttttctcactacgtcgtgtg
t--aacatg-aaacttgaaccttcgagagaaggcttggacgttcccgagaggggaccgaa
aagtgactttcgagagactactctaagcggtggatcactcggctcgtgcgtcgatgaaga
gcgcagccagctgcgtgaattaatgtgaattgcaggacacattgaacatcgacatcttga
acgcacattgcggcttcgggtcactcccggagccacgcctgtccgagggtcggcaaactg
acatcgctcgagcaagcgccattcaagcctcgaagcgcatcgggcgcgtcgcgggagctc
tccggcgctggagaagcacccccgtccgcctctgaactgcaggaagacgtcggcccgtct
ccgccgcgaaagcggtgggccgagagacgttgctcgcaagaacgatcgtctctcgcccgt
cacgg-------agcgagtcgcttgggag----------cgaga--gggcaccg----cg
ccgcc------ttctt-cgcgcccagctt-cccccaa---acgaagc----------tcc
ggc-------ttcatttgtttgtcaatc
>Dvar4/4
acgtatgtgtaggttgt-----gcttcggccgccgacaccatctgtca-ccaatccacgg
-ccggtcgtcgtggc---------------------------------------------
--gagtctacc-ccgtccccctcccccagctgc-tgggaggga---ac-tatggg----c
cgggagccgcc----gctggcggacggtc-----aagtccaccgctcaaggcgcttcgca
gcggtggcgggcttggg-ccagtgcgagtggagcc----cccgtatcatcgcggggg--c
accgctcgcgg-ccctcgccgtcgaaagtcctgccggga-----gaaagtgtcgacaacg
cgcgctcgaccgtcttc----tcccgaggcccggcgctg----gtggac-----tcctta
gaacggagatggccagtt--cttcaagcccggaac-ttttttttctcactacgtcgtgtg
t--aacatg-aaacttgaaccttcgagagaaggcttggacgttcccgagaggggaccgaa
aagtgactttcgagagactactctaagcggtggatcactcggctcgtgcgtcgatgaaga
gcgcagccagctgcgtgaattaatgtgaattgcaggacacattgaacatcgacatcttga
acgcacattgcggcttcgggtcactcccggagccacgcctgtccgagggtcggcaaactg
acatcgctcgagcaagcgccattcaagcctcgaagcgcatcgggcgcgtcgcgggagctc
tccggcgctggagaagcacccccgtccgcctctgaactgcaggaagacgtcggcccgtct
ccgccgcgaaagcggtgggccgagagacgttgctcgcaagaacgatcgtctctcgcccgt
cacgg-------agcgagtcgcttgggag----------cgaga--gggcaccg----cg
ccgcc------ttctt-cgcgcccagctt-cccccaa---acgaagc----------tcc
ggc-------ttcatttgtttgtcaatc
>Dvar4/5
acgtatgtgtaggttgt-----gcttcggccgccgacaccatctgtca-ccaatccacgg
-ccggtcgtcgtggc---------------------------------------------
--gagtctacc-ccgtccccctcccccagctgc-tgggaggga---ac-tatggg----c
cgggagccgcc----gctggcggacggtc-----aagtccaccgctcaaggcgcttcgca
gcggtggcgggcttggg-ccagtgcgagtggagcc----cccgtatcatcgcggggg--c
accgctcgcgg-ccctcgccgtcgaaagtcctgccggga-----gaaagtgtcgacaacg
cgcgctcgaccgtcttc----tcccgaggcccggcgctg----gtggac-----tcctta
gaacggagatggccagtt--cttcaagcccggaac-ttttttttctcactacgtcgtgtg
t--aacatg-aaacttgaaccttcgagagaaggcttggacgttcccgagaggggaccgaa
aagtgactttcgagagactactctaagcggtggatcactcggctcgtgcgtcgatgaaga
gcgcagccagctgcgtgaattaatgtgaattgcaggacacattgaacatcgacatcttga
acgcacattgcggcttcgggtcactcccggagccacgcctgtccgagggtcggcaaactg
acatcgctcgagcaagcgccattcaagcctcgaagcgcatcgggcgcgtcgcgggagctc
tccggcgctggagaagcacccccgtccgcctctgaactgcaggaagacgtcggcccgtct
ccgccgcgaaagcggtgggccgagagacgttgctcgcaagaacgatcgtctctcgcccgt
cacgg-------agcgagtcgcttgggag----------cgaga--gggcaccg----cg
ccgcc------ttctt-cgcgcccagctt-cccccaa---acgaagc----------tcc
ggc-------ttcatttgtttgtcaatc
>Dvar4/6
acgtatgtgtaggttgt-----gcttcggccgccgacaccatctgtca-ccaatccacgg
-ccggtcgtcgtggc---------------------------------------------
--gagtctacc-ccgtccccctcccccagctgc-tgggaggga---ac-tatggg----c
cgggagccgcc----gctggcggacggtc-----aagtccaccgctcaaggcgcttcgca
gcggtggcgggcttggg-ccagtgcgagtggagcc----cccgtatcatcgcggggg--c
accgctcgcgg-ccctcgccgtcgaaagtcctgccggga-----gaaagtgtcgacaacg
cgcgctcgaccgtcttc----tcccgaggcccggcgctg----gtggac-----tcctta
gaacggagatggccagtt--cttcaagcccggaac-ttttttttctcactacgtcgtgtg
t--aacatg-aaacttgaaccttcgagagaaggcttggacgttcccgagaggggaccgaa
aagtgactttcgagagactactctaagcggtggatcactcggctcgtgcgtcgatgaaga
gcgcagccagctgcgtgaattaatgtgaattgcaggacacattgaacatcgacatcttga
acgcacattgcggcttcgggtcactcccggagccacgcctgtccgagggtcggcaaactg
acatcgctcgagcaagcgccattcaagcctcgaagcgcatcgggcgcgtcgcgggagctc
tccggcgctggagaagcacccccgtccgcctctgaactgcaggaagacgtcggcccgtct
ccgccgcgaaagcggtgggccgagagacgttgctcgcaagaacgatcgtctctcgcccgt
cacgg-------agcgagtcgcttgggag----------cgaga--gggcaccg----cg
ccgcc------ttctt-cgcgcccagctt-cccccaa---acgaagc----------tcc
ggc-------ttcatttgtttgtcaatc
>Dvar4/7
acgtatgtgtaggttgt-----gcttcggccgccgacaccatctgtca-ccaatccacgg
-ccggtcgtcgtggc---------------------------------------------
--gagtctacc-ccgtccccctcccccagctgc-tgggaggga---ac-tatggg----c
cgggagccgcc----gctggcggacggtc-----aagtccaccgctcaaggcgcttcgca
gcggtggcgggcttggg-ccagtgcgagtggagcc----cccgtatcatcgcggggg--c
accgctcgcgg-ccctcgccgtcgaaagtcctgccggga-----gaaagtgtcgacaacg
cgcgctcgaccgtcttc----tcccgaggcccggcgctg----gtggac-----tcctta
gaacggagatggccagtt--cttcaagcccggaac-ttttttttctcactacgtcgtgtg
t--aacatg-aaacttgaaccttcgagagaaggcttggacgttcccgagaggggaccgaa
aagtgactttcgagagactactctaagcggtggatcactcggctcgtgcgtcgatgaaga
gcgcagccagctgcgtgaattaatgtgaattgcaggacacattgaacatcgacatcttga
acgcacattgcggcttcgggtcactcccggagccacgcctgtccgagggtcggcaaactg
acatcgctcgagcaagcgccattcaagcctcgaagcgcatcgggcgcgtcgcgggagctc
tccggcgctggagaagcacccccgtccgcctctgaactgcaggaagacgtcggcccgtct
ccgccgcgaaagcggtgggccgagagacgttgctcgcaagaacgatcgtctctcgcccgt
cacgg-------agcgagtcgcttgggag----------cgaga--gggcaccg----cg
ccgcc------ttctt-cgcgcccagctt-cccccaa---acgaagc----------tcc
ggc-------ttcatttgtttgtcaatc
>Dvar6/1
acgttttgtgttaggtt-----gcttcggctccccg-accaattgtca-ccaatccacgg
-ccggtcgtcgtggc---------------------------------------------
--gagtctacc-ccgtccccctcccccagctgc-cgggaggga---acttatggg----c
cgggagccgcc----gctggcggacggtc-----aagtccaccgctcaaggcgcttcgca
gcggtggcgggcttggg-ccagtgcgagtggagca----cccgtttcatcgcggggg--c
accgctcgcgg-ccctcgccgtcgaaagtcctgccggga----gaaaagtgtcgacaacg
cgcgctcgaccgtcttc----tcccgaggcccggcgctg----gtggac-----tcctta
gaacggagatggccagtt--cttcaagcccggaac-ttttttttctcactacgtcgtgtg
t--aacatg-aaacttgaaccttcgagagaaggcttggacgttcccgagaggggaccgaa
aagtgactttcgagagactactctaagcggtggatcactcggctcgtgcgtcgatgaaga
gcgcagccagctgcgtgaattaatgtgaattgcaggacacattgaacatcgacatcttga
acgcacattgcggcttcgggtcactcccggagccacgcctgtccgagggtcggcaaacta
acatcgctcgagcaagcgccattcaagcctcgaagcgcatcgggcgcgtcgcgggagctc
tccggcgctggagaagcacccccgtccgcctctgaactgcaggaagacgtcggcccgtct
ccgccgcgaaagcggtgggccgagagacgttgctcgcaagaacgatcgtctctcgcccgg
caagg-------agcgagtcgcttgggag----------cgaga--gggcaccg----cg
ccgcc------ttctt-cgcgcccagctt-cccccaa---acgaagc----------tcc
ggc-------ttcatttgtttgtcaatc
>Dvar6/2
acgttttgtgttaggtt-----gcttcggctccccg-accaattgtca-ccaatccacgg
-ccggtcgtcgtggc---------------------------------------------
--gagtctacc-ccgtccccctcccccagctgc-cgggaggga---acttatggg----c
cgggagccgcc----gctggcggacggtc-----aagtccaccgctcaaggcgcttcgca
gcggtggcgggcttggg-ccagtgcgagtggagca----cccgtttcatcgcggggg--c
accgctcgcgg-ccctcgccgtcgaaagtcctgccggga----gaaaagtgtcgacaacg
cgcgctcgaccgtcttc----tcccgaggcccggcgctg----gtggac-----tcctta
gaacggagatggccagtt--cttcaagcccggaac-ttttttttctcactacgtcgtgtg
t--aacatg-aaacttgaaccttcgagagaaggcttggacgttcccgagaggggaccgaa
aagtgactttcgagagactactctaagcggtggatcactcggctcgtgcgtcgatgaaga
gcgcagccagctgcgtgaattaatgtgaattgcaggacacattgaacatcgacatcttga
acgcacattgcggcttcgggtcactcccggagccacgcctgtccgagggtcggcaaactg
acatcgctcgagcaagcgccattcaagcctcgaagcgcatcgggcgcgtcgcgggagctc
tccggcgctggagaagcacccccgtccgcctctgaactgcaggaagacgtcggcccgtct
ccgccgcgaaagcggtgggccgagagacgttgctcgcaagaacgatcgtctctcgcccgg
caagg-------agcgagtcgcttgggag----------cgaga--gggcaccg----cg
ccgcc------ttctt-cgcgcccagctt-cccccaa---acgaagc----------tcc
ggc-------ttcatttgtttgtcaatc
>Dvar6/3
acgttttgtgttaggtt-----gcttcggctccccg-accaattgtca-ccaatccacgg
-ccggtcgtcgtggc---------------------------------------------
--gagtctacc-ccgtccccctcccccagctgc-cgggaggga---acttatggg----c
cgggagccgcc----gctggcggacggtc-----aagtccaccgctcaaggcgcttcgca
gcggtggcgggcttggg-ccagtgcgagtggagca----cccgtttcatcgcggggg--c
accgctcgcgg-ccctcgccgtcgaaagtcctgccggga----gaaaagtgtcgacaacg
cgcgctcgaccgtcttc----tcccgaggcccggcgctg----gtggac-----tcctta
gaacggagatggccagtt--cttcaagcccggaac-ttttttttctcactacgtcgtgtg
t--aacatg-aaacttgaaccttcgagagaaggcttggacgttcccgagaggggaccgaa
aagtgactttcgagagactactctaagcggtggatcactcggctcgtgcgtcgatgaaga
gcgcagccagctgcgtgaattaatgtgaattgcaggacacattgaacatcgacatcttga
acgcacattgcggcttcgggtcactcccggagccacgcctgtccgagggtcggcaaacta
acatcgctcgagcaagcgccattcaagcctcgaagcgcatcgggcgcgtcgcgggagctc
tccggcgctggagaagcacccccgtccgcctctgaactgcaggaagacgtcggcccgtct
ccgccgcgaaagcggtgggccgagagacgttgctcgcaagaacgatcgtctctcgcccgg
caagg-------agcgagtcgcttgggag----------cgaga--gggcaccg----cg
ccgcc------ttctt-cgcgcccagctt-cccccaa---acgaagc----------tcc
ggc-------ttcatttgtttgtcaatc
>Dvar7/1
acgtacgtgtaggttgt-----gcttcggccgccgacaccatctgtca-ccaatccacgg
-ccggtcgtcgtggc---------------------------------------------
--gagtctacc-ccgtccccctcccccagctgc-cgggaggga---acttatggg----c
cgggagccgcc----gctggcggacggtc-----aagtccaccgctcaaggcgcttcgca
gcggtggcgggcttgga-ccagtgcgagtggagcc----cccgtttcatcgcggggg--c
accgctcgcgg-ccctcgccgtcgaaagtcctgccggga-----gaaagtgtcgacaacg
cgcgctcgaccgtcttc----tcccgaggcccggcgctg----gtggac-----tcctta
gaacggagatggccagtt--cttcaagcccggaac-ttttttttctcactacgtcgtgtg
t--aacatg-aaacttgaaccttcgagagaaggcttggacgttcccgagaggggaccgaa
aagtgactttcgagagactactctaagcggtggatcactcggctcgtgcgtcgatgaaga
gcgcagccagctgcgtgaattaatgtgaattgcaggacacattgaacatcgacatcttga
acgcacattgcggcttcgggtcactcccggagccacgcctgtccgagggtcggcaaactg
acatcgctcgagcaagcgccattcaagcctcgaagcgcatcgggcgcgtcgcgggagctc
tccggcgctggagaagcacccccgtccgcctctgaactgcaggaagacgtcggcccgtct
ccgccgcgaaagcggtgggccgagagacgttgctcgcaagaacgatcgtctctcgcccgt
cacgg-------agcgagtcgcttgggag----------cgaga--gggcaccg----cg
ccgcc------ttctt-cgcacccagctt-cccccaa---acgaagc----------tct
ggc-------ttcatttgtttgtcaatc
>Dvar7/2
acgtacgtgtaggttgt-----gcttcggccgccgacaccatctgtca-ccaatccacgg
-ccggtcgtcgtggc---------------------------------------------
--gagtctacc-ccgtccccctcccccagctgc-cgggaggga---acttatggg----c
cgggagccgcc----gctggcggacggtc-----aagtccaccgctcaaggcgcttcgca
gcggtggcgggcttgga-ccagtgcgagtggagcc----cccgtttcatcgcggggg--c
accgctcgcgg-ccctcgccgtcgaaagtcctgccggga-----gaaagtgtcgacaacg
cgcgctcgaccgtcttc----tcccgaggcccggcgctg----gtggac-----tcctta
gaacggagatggccagtt--cttcaagcccggaac-ttttttttctcactacgtcgtgtg
t--aacatg-aaacttgaaccttcgagagaaggcttggacgttcccgagaggggaccgaa
aagtgactttcgagagactactctaagcggtggatcactcggctcgtgcgtcgatgaaga
gcgcagccagctgcgtgaattaatgtgaattgcaggacacattgaacatcgacatcttga
acgcacattgcggcttcgggtcactcccggagccacgcctgtccgagggtcggcaaactg
acatcgctcgagcaagcgccattcaagcctcgaagcgcatcgggcgcgtcgcgggagctc
tccggcgctggagaagcacccccgtccgcctctgaactgcaggaagacgtcggcccgtct
ccgccgcgaaagcggtgggccgagagacgttgctcgcaagaacgatcgtctctcgcccgt
cacgg-------agcgagtcgcttgggag----------cgaga--gggcaccg----cg
ccgcc------ttctt-cgcacccagctt-cccccaa---acgaagc----------tct
ggc-------ttcatttgtttgtcaatc
>Dvar7/3
acgtacgtgtaggttgt-----gcttcggccgccgacaccatctgtca-ccaatccacgg
-ccggtcgtcgtggc---------------------------------------------
--gagtctacc-ccgtccccctcccccagctgc-cgggaggga---acttatggg----c
cgggagccgcc----gctggcggacggtc-----aagtccaccgctcaaggcgcttcgca
gcggtggcgggcttgga-ccagtgcgagtggagcc----cccgtttcatcgcggggg--c
accgctcgcgg-ccctcgccgtcgaaagtcctgccggga-----gaaagtgtcgacaacg
cgcgctcgaccgtcttc----tcccgaggcccggcgctg----gtggac-----tcctta
gaacggagatggccagtt--cttcaagcccggaac-ttttttttctcactacgtcgtgtg
t--aacatg-aaacttgaaccttcgagagaaggcttggacgttcccgagaggggaccgaa
aagtgactttcgagagactactctaagcggtggatcactcggctcgtgcgtcgatgaaga
gcgcagccagctgcgtgaattaatgtgaattgcaggacacattgaacatcgacatcttga
acgcacattgcggcttcgggtcactcccggagccacgcctgtccgagggtcggcaaactg
acatcgctcgagcaagcgccattcaagcctcgaagcgcatcgggcgcgtcgcgggagctc
tccggcgctggagaagcacccccgtccgcctctgaactgcaggaagacgtcggcccgtct
ccgccgcgaaagcggtgggccgagagacgttgctcgcaagaacgatcgtctctcgcccgt
cacgg-------agcgagtcgcttgggag----------cgaga--gggcaccg----cg
ccgcc------ttctt-cgcacccagctt-cccccaa---acgaagc----------tct
ggc-------ttcatttgtttgtcaatc
>Dvit2/1
acgtgaaggttgctgcagcttttttgcttgcacaccgactc-ttgtcacccaatccacgg
-ccggtcgtcatggtggcgactctcgacgcgccccctttgccgcttatcctccagctgcc
gggaggtggcc-acgcaatcctcctcctgccgc-cgggaaggacacatgtgtgggggttc
cgggagccgccg-ctgctgtcggccggtcacaaaaagtccaccgctcaacgcgcttcgca
gcggtggcgggcttgggtccagtgcgagaggagcc----ctccccacaacgggggggaca
cccgctcgcggaccctcgccgtcgaaagtcctgccggggg-aaaaaaagtgtcgacaatg
cgcgctcgaccgtcttttttcccccgaggcccggcgctg----gtggactctgtttcttg
gaacggagatggccagtttgtctcaagcccggaacactttttttctctatacgtcgtgtg
t-aaacctg-aaacttgcaccttcgagagaaggcttggacgttcccgagaggggaccgaa
aagtgactttcgagagactactctaagcggtggatcactcggctcgtgcgtcgatgaaga
gcgcagccagctgcgtgaattaatgtgaattgcaggacacattgaacatcgacatcttga
acgcacattgcggcttcgggtcactcccggagccacgcctgtccgagggtcggcaaactg
acatcgctcgagcaagcgccattcaagcctcgaagcgcatcgggcgcgtcgcgggagctc
tccggcgctggagaagcacccccgtccgcctctgaactgccggaagacgtcggcccgtct
ccgccgcgaaagcggtgggccgagagacgttgctcgcaagaacgatcgtctctcgcccgt
caagg-------agcgagtcgcttggggg-tgggttttatggag--gcacggcg----cg
gtgcctctttatccac----caccagcttccaccaccaccacccaactgtcgttggtgtt
ggg------ggtgttttgtttgtcaatc
>Dvit2/2
acgtgaaggttgctgcagcttttttgcttgcacaccgactc-ttgtcacccaatccacgg
-ccggtcgtcgtggtggcgactctcgacgcgccccctttgccgcttatcctccagctgcc
gggaggtggcc-acgcaatcctcctcctgccgc-cgggaaggacacatgtgtgggggttc
cgggagccgccg-ctgctgtcggccggtcacaaaaagtccaccgctcaacgcgcttcgca
gcggtggcgggcttgggtccagtgcgagaggagcc----ctccccacaacgggggggaca
cccgctcgcggaccctcgccgtcgaaagtcctgccggggg-aaaaaaagtgtcgacaacg
cgcgctcgaccgtcttttttcccccgaggcccggcgctg----gtggactctgttccttg
gaacggagatggccagtttgtctcaagcccggaacactttttttctctatacgtcgtgtg
t-aaacctg-aaacttgcaccttcgagagaaggcttggacgttcccgagaggggaccgaa
aagtgactttcgagagactactctaagcggtggatcactcggctcgtgcgtcgatgaaga
gcgcagccagctgcgtgaattaatgtgaattgcaggacacattgaacatcgacatcttga
acgcacattgcggcttcgggtcactcccggagccacgcctgtccgagggtcggcaaactg
acatcgctcgagcaagcgccattcaagcctcgaagcgcatcgggcgcgtcgcgggagctc
tccggcgctggagaagcacccccgtccgcctctgaactgccggaagacgtcggcccgtct
ccgccgcgaaagcggtgggccgagagacgttgctcgcaagaacgatcgtctctcgcccgt
caagg-------agcgagtcgcttggggg-tgggttttatggag--gcacggcg----cg
gtgcctctttatccac----caccagcttccaccaccaccacccaactgtcgttggtgtt
ggg------ggtgttttgtttgtcaatc
>Dvit2/3
acgtgaaggttgctgcagcttttttgcttgcacaccgactc-ttgtcacccaatccacgg
-ccggtcgtcgtggtggcgactctcgacgcgccccctttgccgcttatcctccagctgcc
gggaggtggcc-acgcaatcctcctcctgccgc-cgggaaggacacatgtgtgggggttc
cgggagccgccg-ctgctgtcggccggtcacaaaaagtccaccgctcaacgcgcttcgca
gcggtggcgggcttgggtccagtgcgagaggagcc----ctccccacaacgggggggaca
cccgctcgcggaccctcgccgtcgaaagtcctgccggggg-aaaaaaagtgtcgacaacg
cgcgctcgaccgtcttttttcccccgaggcccggcgctg----gtggactctgttccttg
gaacggagatggccagtttgtctcaagcccggaacactttttttctctatacgtcgtgtg
t-aaacctg-aaacttgcaccttcgagagaaggcttggacgttcccgagaggggaccgaa
aagtgactttcgagagactactctaagcggtggatcactcggctcgtgcgtcgatgaaga
gcgcagccagctgcgtgaattaatgtgaattgcaggacacattgaacatcgacatcttga
acgcacattgcggcttcgggtcactcccggagccacgcctgtccgagggtcggcaaactg
acatcgctcgagcaagcgccattcaagcctcgaagcgcatcgggcgcgtcgcgggagctc
tccggcgctggagaagcacccccgtccgcctctgaactgccggaagacgtcggcccgtct
ccgccgcgaaagcggtgggccgagagacgttgctcgcaagaacgatcgtctctcgcccgt
caagg-------agcgagtcgcttggggg-tgggttttatggag--gcacggcg----cg
gtgcctctttatccac----caccagcttccaccaccaccacccaactgtcgttggtgtt
ggg------ggtgttttgtttgtcaatc
>Dvit3/1
acgtgaaggttgctgcagcttttttgcttgcacaccgactc-ttgtca-ccaatccacgg
-ccggtcgtcgtggtggcgactctcgacgcgccccctttgccgcttatcctccagctgcc
gggaggtggcc-acgcaatcctcctcctgccgc-cgggaaggacacatgtgtgggggttc
cgggagccgccg-ctgctgtcggccggtcacaaaaagtccaccgctcaacgcgcttcgca
gcggtggcgggcttgggtccagtgcgagaggagcc----ctccccacaacggggtgggca
cccgctcgcggaccctcgccgtcgaaagtcctgccgggggaaaaaaaagtgtcgacaacg
cgcgctcgaccgtcttttttcccccgaggcccggcgctg----gtggactccgttcctcg
gaacggagatggccagtttgtctcaagcccggaacactttttttctctatacgtcgtgtg
t-aaacctgaaaacttgcaccttcgagagaaggcttggacgttcccgagaggggaccgaa
aagtgactttcgagagactactctaagcggtggatcactcggctcgtgcgtcgatgaaga
gcgcagccagctgcgtgaattaatgtgaattgcaggacacattgaacatcgacatcttga
acgcacattgcggcttcgggtcactcccggagccacgcctgtccgagggtcggcaaactg
acatcgctcgagcaagcgccattcaagcctcgaagcgcatcgggcgcgtcgcgggagctc
tccggcgctggagaagcacccccgtccgcctctgaactgccggaagacgtcggcccgtct
ccgccgcgaaagcggtgggccgagagacgttgctcgcaagaacgatcgtctctcgcccgt
caagg-------agcgagtcgcttggggggtgggttttttatag--aggcaccg----cg
ccgcctctgtatccat-accccccagcttccaccacc---acccaactgt--ttgttgtt
ggt------ggtgtcttgtttgtcaatc
>Dvit3/2
acgtgaaggttgctgcagcttttttgcttgcacaccgactc-ttgtca-ccaatccacgg
-ccggtcgtcgtggtggcgactctcgacgcgccccctttgccgcttatcctccagctgcc
gggaggtggcc-acgcaatcctcctcctgccgc-cgggaaggacacatgtgtgggggttc
cgggagccgccg-ctgctgtcggccggtcacaaaaagtccaccgctcaacgcgcttcgca
gcggtggcgggcttgggtccagtgcgagaggagcc----ctccccacaacggggtgggca
cccgctcgcggaccctcgccgtcgaaagtcctgccgggggaaaaaaaagtgtcgacaacg
cgcgctcgaccgtcttttttcccccgaggcccggcgctg----gtggactccgttccttg
gaacggagatggccagtttgtctcaagcccggaacactttttttctctatacgtcgtgtg
t-aaacctg-aaacttgcaccttcgagagaaggcttggacgttcccgagaggggaccgaa
aagtgactttcgagagactactctaagcggtggatcactcggctcgtgcgtcgatgaaga
gcgcagccagctgcgtgaattaatgtgaattgcaggacacattgaacatcgacatcttga
acgcacattgcggcttcgggtcactcccggagccacgcctgtccgagggtcggcaaactg
acatcgctcgagcaagcgccattcaagcctcgaagcgcatcgggcgcgtcgcgggagctc
tccggcgctggagaagcacccccgtccgcctctgaactgccggaagacgtcggcccgtct
ccgccgcgaaagcggtgggccgagagacgttgctcgcaagaacgatcgtctctcgcccgt
caagg-------agcgagtcgcttggggggtggg-tttttatgg--aggcaccggcgcgg
gtgcctctttatcc---accacccagcttccaccacc---acccacccaa--ctgtcgtt
ggtgtcggcggtgttttgtttgtcaatc
>Dvit3/3
acgtgaaggttgctgcagcttttttgcttgcacaccgactc-ttgtca-ccaatccacgg
-ccggtcgtcgtggtggcgactctcgacgcgccccctttgccgcttatcctccagctgcc
gggaggtggcc-acgcaatcctcctcctgccgc-cgggaaggacacatgtgtgggggttc
cgggagccgccg-ctgctgtcggccggtcacaaaaagtccaccgctcaacgcgcttcgca
gcggtggcgggcttgggtccagtgcgagaggagcc----ctccccacaacggggtgggca
cccgctcgcggaccctcgccgtcgaaagtcctgccgggggaaaaaaaagtgtcgacaacg
cgcgctcgaccgtcttttttcccccgaggcccggcgctg----gtggactccgttccttg
gaacggagatggccagtttgtctcaagcccggaacactttttttctctatacgtcgtgtg
t-aaacctg-aaacttgcaccttcgagagaaggcttggacgttcccgagaggggaccgaa
aagtgactttcgagagactactctaagcggtggatcactcggctcgtgcgtcgatgaaga
gcgcagccagctgcgtgaattaatgtgaattgcaggacacattgaacatcgacatcttga
acgcacattgcggcttcgggtcactcccggagccacgcctgtccgagggtcggcaaactg
acatcgctcgagcaagcgccattcaagcctcgaagcgcatcgggcgcgtcgcgggagctc
tccggcgctggagaagcacccccgtccgcctctgaactgccggaagacgtcggcccgtct
ccgccgcgaaagcggtgggccgagagacgttgctcgcaagaacgatcgtctctcgcccgt
caagg-------agcgagtcgcttggggggtggg-tttttatgg--aggcaccggcgcgg
gtgcctctttatcc---accacccagcttccaccacc---acccacccaa--ctgtcgtt
ggtgtcggcggtgttttgtttgtcaatc
>Dvit3/4
acgtgaaggttgctgcagcttttttgcttgcacaccgactc-ttgtca-ccaatccacgg
-ccggtcgtcgtggtggcgactctcgacgcgccccctttgccgcttatcctccagctgcc
gggaggtggcc-acgcaatcctcctcctgccgc-cgggaaggacacatgtgtgggggttc
cgggagccgccg-ctgctgtcggccggtcacaaaaagtccaccgctcaacgcgcttcgca
gcggtggcgggcttgggtccagtgcgagaggagcc----ctccccacaacggggtgggca
cccgctcgcggaccctcgccgtcgaaagtcctgccgggggaaaaaaaagtgtcgacaacg
cgcgctcgaccgtcttttttcccccgaggcccggcgctg----gtggactccgttccttg
gaacggagatggccagtttgtctcaagcccggaacactttttttctctatacgtcgtgtg
t-aaacctg-aaacttgcaccttcgagagaaggcttggacgttcccgagaggggaccgaa
aagtgactttcgagagactactctaagcggtggatcactcggctcgtgcgtcgatgaaga
gcgcagccagctgcgtgaattaatgtgaattgcaggacacattgaacatcgacatcttga
acgcacattgcggcttcgggtcactcccggagccacgcctgtccgagggtcggcaaactg
acatcgctcgagcaagcgccattcaagcctcgaagcgcatcgggcgcgtcgcgggagctc
tccggcgctggagaagcacccccgtccgcctctgaactgccggaagacgtcggcccgtct
ccgccgcgaaagcggtgggccgagagacgttgctcgcaagaacgatcgtctctcgcccgt
caagg-------agcgagtcgcttggggggtggg-tttttatgg--aggcaccggcgcgg
gtgcctctttatcc---accacccagcttccaccacc---acccacccaa--ctgtcgtt
ggtgtcggcggtgttttgtttgtcaatc
>Dvit4/1
acgtgaaggttgacgtg-----ctttgttgcacatcgactctttgtca-ccaatccacgg
-ccggtcgtcgtggtggcgactctcgacgcgccccctttgccgcttatcctccagctgcc
gggaggtggcc-acgcaatcctcctcctgccgc-cgggaaggacacatgtgtgggggttc
cgggagccgccg-ctgctgtcggccggtcacaaaaagtccaccgctcaacgcgcttcgca
gcggtggcgggcttgggtccagtgcgagaggagcc----ctccccacaacggggggaaca
cccgctcgcggaccctcgccgtcgaaagtcctgccgggg--aaaaacagtgtcgacaacg
cgcgctcgaccgtctttttt-ccccgaggcccggcgctg----gtggactctgttccttg
gaacggagatggccagtttgtctcaagcccggaacactttttttctctatacgtcgtgtg
t-aaacctg-aaacttgcaccttcgagagaaggcttggacgttcccgagaggggaccgaa
aagtgactttcgagagactactctaagcggtggatcactcggctcgtgcgtcgatgaaga
gcgcagccagctgcgtgaattaatgtgaattgcaggacacattgaacatcgacatcttga
acgcacattgcggcttcgggtcactcccggagccacgcctgtccgagggtcggcaaactg
acatcgctcgagcaagcgccattcaagcctcgaagcgcatcgggcgcgtcgcgggagctc
tccggcgctggagaagcacccccgtccgcctctgaactgccggaagacgtcggcccgtct
ccgccgcgaaagcggtgggccgagagacgttgctcgcaagaacgatcgtctctcgcccgt
caagg-------agcgagtcgcttggggggtggg-tttttatag--aggcaccg----cg
ccgcctctgtatccat-accccccagcttccaccacc---acccaactgt--ttgttgtt
ggt-------ggtgtctgtttgtcaatc
>Dvit4/2
acgtgaaggttgacgtg-----ctttgttgcacaccgactctttgtca-ccaatccacgg
-ccggtcgtcgtggtggcgactctcgacgcgccccctttgccgcttatcctccagctgcc
gggaggtggcc-acgcaatcctcctcctgccgc-cgggaaggacacatgtgtgggggttc
cgggagccgccg-ctgctgtcggccggtcacaaaaagtccaccgctcaacgcgcttcgca
gcggtggcgggcttgggtccagtgcgagaggagcc----ctccccacaacgggggggaca
cccgctcgcggaccctcgccgtcgaaagtcctgccgggg--aaaaacagtgtcgacaacg
cgcgctcgaccgtctttttt-ccccgaggcccggcgctg----gtggactctgttccttg
gaacggagatggccagtttgtctcaagcccggaacactttttttctctatacgtcgtgtg
t-aaacctg-aaacttgcaccttcgagagaaggcttggacgttcccgagaggggaccgaa
aagtgactttcgagagactactctaagcggtggatcactcggctcgtgcgtcgatgaaga
gcgcagccagctgcgtgaattaatgtgaattgcaggacacattgaacatcgacatcttga
acgcacattgcggcttcgggtcactcccggagccacgcctgtccgagggtcggcaaactg
acatcgctcgagcaagcgccattcaagcctcgaagcgcatcgggcgcgtcgcgggagctc
tccggcgctggagaagcacccccgtccgcctctgaactgccggaagacgtcggcccgtct
ccgccgcgaaagcggtgggccgagagacgttgctcgcaagaacgatcgtctctcgcccgt
caagg-------agcgagtcgcttggggggtggg-tttttatag--aggcaccg----cg
ccgcctctgtatccat-accccccagcttccaccacc---acccaactgt--ttgttgtt
ggt-------ggtgtctgtttgtcaatc
>Dvit4/3
acgtgaaggttgacgtg-----ctttgttgcacaccgactctttgtca-ccaatccacgg
-ccggtcgtcgtggtggcgactctcgacgcgccccctttgccgcttatcctccagctgcc
gggaggtggcc-acgcaatcctcctcctgccgc-cgggaaggacacatgtgtgggggttc
cgggagccgccg-ctgctgtcggccggtcacaaaaagtccaccgctcaacgcgcttcgca
gcggtggcgggcttgggtccagtgcgagaggagcc----ctccccacaacgggggggaca
cccgctcgcggaccctcgccgtcgaaagtcctgccgggg--aaaaacagtgtcgacaacg
cgcgctcgaccgtctttttt-ccccgaggcccggcgctg----gtggactctgttccttg
gaacggagatggccagtttgtctcaagcccggaacactttttttctctatacgtcgtgtg
t-aaacctg-aaacttgcaccttcgagagaaggcttggacgttcccgagaggggaccgaa
aagtgactttcgagagactactctaagcggtggatcactcggctcgtgcgtcgatgaaga
gcgcagccagctgcgtgaattaatgtgaattgcaggacacattgaacatcgacatcttga
acgcacattgcggcttcgggtcactcccggagccacgcctgtccgagggtcggcaaactg
acatcgctcgagcaagcgccattcaagcctcgaagcgcatcgggcgcgtcgcgggagctc
tccggcgctggagaagcacccccgtccgcctctgaactgcaggaagacgtcggcccgtct
ccgccgcgaaagcggtgggccgagagacgttgctcgcaagaacgatcgtctctcgcccgt
cacgg-------agcgagtcgcttgggag----------cgaga--gggcaccg----cg
ccgcc------ttctt-cgcgcccagcttccccccaa---acgaagc----------ttc
ggc-------ttcatttgtttgtcaatc
>Dvit4/4
acgtgaaggttgacgtg-----ctttgttgcacaccgactctttgtca-ccaatccacgg
-ccggtcgtcgtggtggcgactctcgacgcgccccctttgccgcttatcctccagctgcc
gggaggtggcc-acgcaatcctcctcctgccgc-cgggaaggacacatgtgtgggggttc
cgggagccgccg-ctgctgtcggccggtcacaaaaagtccaccgctcaacgcgcttcgca
gcggtggcgggcttgggtccagtgcgagaggagcc----ctccccacaacgggggggaca
cccgctcgcggaccctcgccgtcgaaagtcctgccgggg--aaaaacagtgtcgacaacg
cgcgctcgaccgtctttttt-ccccgaggcccggcgctg----gtggactctgttccttg
gaacggagatggccagtttgtctcaagcccggaacactttttttctctatacgtcgtgtg
t-aaacctg-aaacttgcaccttcgagagaaggcttggacgttcccgagaggggaccgaa
aagtgactttcgagagactattctaagcggtggatcactcggctcgtgcgtcgatgaaga
gcgcagccagctgcgtgaattaatgtgaattgcaggacacattgaacatcgacatcttga
acgcacattgcggcttcgggtcactcccggagccacgcctgtccgagggtcggcaaactg
acatcgctcgagcaagcgccattcaagcctcgaagcgcatcgggcgcgtcgcgggagctc
tccggcgctggagaagcacccccgtccgcctctgaactgccggaagacgtcggcccgtct
ccgccgcgaaagcggtgggccgagagacgttgctcgcaagaacgatcgtctctcgcccgt
caagg-------agcgagtcgcttggggggtggg-tttttatag--aggcaccg----cg
ccgcctctgtatccat-accccccagcttccaccacc---acccaactgt--ttgttgtt
ggt-------ggtgtctgtttgtcaatc
>Dvit4/5
acgtgaaggttgacgtg-----ctttgttgcacaccgactctttgtca-ccaatccacgg
-ccggtcgtcgtggtggcgactctcgacgcgccccctttgccgcttatcctccagctgcc
gggaggtggcc-acgcaatcctcctcctgccgc-cgggaaggacacatgtgtgggggttc
cgggagccgccg-ctgctgtcggccggtcacaaaaagtccaccgctcaacgcgcttcgca
gcggtggcgggcttgggtccagtgcgagaggagcc----ctccccacaacgggggggaca
cccgctcgcggaccctcgccgtcgaaagtcctgccgggg--aaaaacagtgtcgacaacg
cgcgctcgaccgtctttttt-ccccgaggcccggcgctg----gtggactctgttccttg
gaacggagatggccagtttgtctcaagcccggaacactttttttctctatacgtcgtgtg
t-aaacctg-aaacttgcaccttcgagagaaggcttggacgttcccgagaggggaccgaa
aagtgactttcgagagactactctaagcggtggatcactcggctcgtgcgtcgatgaaga
gcgcagccagctgcgtgaattaatgtgaattgcaggacacattgaacatcgacatcttga
acgcacattgcggcttcgggtcactcccggagccacgcctgtccgagggtcggcaaactg
acatcgctcgagcaagcgccattcaagcctcgaagcgcatcgggcgcgtcgcgggagctc
tccggcgctggagaagcacccccgtccgcctctgaactgccggaagacgtcggcccgtct
ccgccgcgaaagcggtgggccgagagacgttgctcgcaagaacgatcgtctctcgcccgt
caagg-------agcgagtcgcttggggggtggg-tttttatag--aggcaccg----cg
ccgcctctgtatccat-accccccagcttccaccacc---acccaactgt--ttgttgtt
ggt-------ggtgtctgtttgtcaatc
